# Supplementary material for: Metagenomics reveals fibre fermentation and AMR pathways in red grouse (Lagopus scotica) microbiota
Source: BMC Microbiol. 2025 Aug 19;25:520. doi: 10.1186/s12866-025-04280-1 (PMC12366002; doi:10.1186/s12866-025-04280-1)
Supplement: Supplementary file 2 — Supplementary Material 2. [file 12866_2025_4280_MOESM2_ESM.xlsx]

## Sheet: HMMHitNum
Category	Function	Gene.abbreviation	Gene.name	Hmm.file	Corresponding.KO	Reaction	Substrate	Product	Hmm.detecting.threshold	metabat2_RB1.3.Hmm.presence	metabat2_RB1.3.Hit.numbers	metabat2_RB1.3.Hits	metabat2_RB3.3.Hmm.presence	metabat2_RB3.3.Hit.numbers	metabat2_RB3.3.Hits	metabat2_RS5.3.Hmm.presence	metabat2_RS5.3.Hit.numbers	metabat2_RS5.3.Hits	metabat2_coassembly.1.Hmm.presence	metabat2_coassembly.1.Hit.numbers	metabat2_coassembly.1.Hits	metabat2_coassembly.10.Hmm.presence	metabat2_coassembly.10.Hit.numbers	metabat2_coassembly.10.Hits	metabat2_coassembly.14.Hmm.presence	metabat2_coassembly.14.Hit.numbers	metabat2_coassembly.14.Hits	metabat2_coassembly.16.Hmm.presence	metabat2_coassembly.16.Hit.numbers	metabat2_coassembly.16.Hits	metabat2_coassembly.28.Hmm.presence	metabat2_coassembly.28.Hit.numbers	metabat2_coassembly.28.Hits	metabat2_coassembly.36.Hmm.presence	metabat2_coassembly.36.Hit.numbers	metabat2_coassembly.36.Hits	metabat2_coassembly.50.Hmm.presence	metabat2_coassembly.50.Hit.numbers	metabat2_coassembly.50.Hits	metabat2_coassembly.53.Hmm.presence	metabat2_coassembly.53.Hit.numbers	metabat2_coassembly.53.Hits	metabat2_coassembly.7.Hmm.presence	metabat2_coassembly.7.Hit.numbers	metabat2_coassembly.7.Hits
Thermophilic specific	Thermophilic specific	rgy	reverse gyrase	TIGR01054.hmm	K03170	Thermophilic specific	N/A	N/A	469.70|full	Absent	0	None	Absent	0	None	Absent	0	None	Absent	0	None	Absent	0	None	Absent	0	None	Absent	0	None	Absent	0	None	Absent	0	None	Absent	0	None	Absent	0	None	Absent	0	None
Amino acid utilization	4-aminobutyrate aminotransferase and related aminotransferases	4-aminobutyrate aminotransferase and related aminotransferases	4-aminobutyrate aminotransferase and related aminotransferases	K00823.hmm, K07250.hmm, K13524.hmm, K14268.hmm, K03918.hmm	K00823, K07250, K13524, K14268, K03918	4-aminobutanoate + 2-oxoglutarate = succinate semialdehyde + L-glutamate [RN:R01648]	4-aminobutanoate; 2-oxoglutarate	succinate semialdehyde; L-glutamate	609.33|domain, 639.10|domain, 436.80|full, 825.23|full, 369.10|full	Absent	0	None;None;None;None;None	Absent	0	None;None;None;None;None	Absent	0	None;None;None;None;None	Absent	0	None;None;None;None;None	Absent	0	None;None;None;None;None	Absent	0	None;None;None;None;None	Absent	0	None;None;None;None;None	Absent	0	None;None;None;None;None	Absent	0	None;None;None;None;None	Absent	0	None;None;None;None;None	Absent	0	None;None;None;None;None	Absent	0	None;None;None;None;None
Amino acid utilization	Aminotransferase class I and II	aminotransferase class I and II	aminotransferase class I and II	K05825.hmm	K05825	L-2-aminoadipate + 2-oxoglutarate = 2-oxoadipate + L-glutamate [RN:R01939]	L-2-aminoadipate; 2-oxoglutarate	2-oxoadipate; L-glutamate	392.87|domain	Absent	0	None	Absent	0	None	Absent	0	None	Absent	0	None	Absent	0	None	Absent	0	None	Present	1	k87_540194_7	Absent	0	None	Absent	0	None	Absent	0	None	Absent	0	None	Absent	0	None
Amino acid utilization	Phosphoserine aminotransferase	phosphoserine aminotransferase	phosphoserine aminotransferase	K00831.hmm	K00831	O-phospho-L-serine + 2-oxoglutarate = 3-phosphooxypyruvate + L-glutamate [RN:R04173]; 4-phosphooxy-L-threonine + 2-oxoglutarate = (3R)-3-hydroxy-2-oxo-4-phosphooxybutanoate + L-glutamate [RN:R05085]	O-phospho-L-serine; 2-oxoglutarate; 4-phosphooxy-L-threonine	3-phosphooxypyruvate; L-glutamate; (3R)-3-hydroxy-2-oxo-4-phosphooxybutanoate	137.97|full	Absent	0	None	Present	1	k87_54402_17	Absent	0	None	Absent	0	None	Absent	0	None	Present	1	k87_748953_1	Present	1	k87_716402_11	Present	1	k87_954797_26	Present	1	k87_28894_14	Present	1	k87_284539_17	Present	1	k87_459046_4	Absent	0	None
Amino acid utilization	Ornithine/acetylornithine aminotransferase	ornithine/acetylornithine aminotransferase	ornithine/acetylornithine aminotransferase	K00819.hmm, K00821.hmm, K05830.hmm, K00840.hmm	K00819, K00821, K05830, K00840	L-ornithine + a 2-oxo carboxylate = L-glutamate 5-semialdehyde + an L-amino acid [RN:R01343]	L-ornithine; 2-oxo carboxylate	L-glutamate 5-semialdehyde; L-amino acid	490.03|full, 483.83|domain, 505.00|domain, 704.00|domain	Absent	0	None;None;None;None	Present	1	None;k87_23522_58;None;None	Present	1	None;k87_7404_39;None;None	Absent	0	None;None;None;None	Absent	0	None;None;None;None	Absent	0	None;None;None;None	Present	1	None;k87_553491_16;None;None	Present	2	None;k87_450439_22,k87_1170625_3;None;None	Present	2	None;k87_470176_10,k87_488174_8;None;None	Present	1	None;k87_468890_12;None;None	Absent	0	None;None;None;None	Absent	0	None;None;None;None
Amino acid utilization	Branched-chain amino acid aminotransferase/4-amino-4-deoxychorismate lyase	branched-chain amino acid aminotransferase/4-amino-4-deoxychorismate lyase	branched-chain amino acid aminotransferase/4-amino-4-deoxychorismate lyase	K00826.hmm, K02619.hmm, K03342.hmm	K00826, K02619, K03342	L-leucine + 2-oxoglutarate = 4-methyl-2-oxopentanoate + L-glutamate [RN:R01090]	L-leucine; 2-oxoglutarate	4-methyl-2-oxopentanoate; L-glutamate	188.77|full, 187.00|full, 522.93|full	Absent	0	None;None;None	Present	1	k87_13142_15;None;None	Present	1	k87_243269_22;None;None	Absent	0	None;None;None	Absent	0	None;None;None	Present	1	k87_486864_7;None;None	Present	1	k87_369022_4;None;None	Present	1	k87_1164783_7;None;None	Present	1	k87_1311023_1;None;None	Present	1	k87_189876_4;None;None	Present	1	k87_1198527_4;None;None	Absent	0	None;None;None
Amino acid utilization	Aspartate/tyrosine/aromatic aminotransferase	aspartate/tyrosine/aromatic aminotransferase	aspartate/tyrosine/aromatic aminotransferase	K00812.hmm, K00813.hmm, K11358.hmm, K00832.hmm	K00812, K00813, K11358, K00832	L-aspartate + 2-oxoglutarate = oxaloacetate + L-glutamate [RN:R00355]	L-aspartate; 2-oxoglutarate	oxaloacetate; L-glutamate	464.33|full, 530.40|full, 342.60|full, 553.10|full	Absent	0	None;None;None;None	Present	2	k87_36921_11;None;k87_29653_6;None	Present	1	k87_90966_18;None;None;None	Absent	0	None;None;None;None	Absent	0	None;None;None;None	Present	2	k87_106838_7;None;k87_1667850_4;None	Present	1	k87_920132_24;None;None;None	Present	1	None;None;k87_5035_14;None	Present	1	k87_268039_6;None;None;None	Present	1	None;None;k87_922002_2;None	Present	1	k87_463497_12;None;None;None	Absent	0	None;None;None;None
Amino acid utilization	Histidinol-phosphate/aromatic aminotransferase	histidinol-phosphate/aromatic aminotransferase	histidinol-phosphate/aromatic aminotransferase	K00817.hmm	K00817	L-histidinol phosphate + 2-oxoglutarate = 3-(imidazol-4-yl)-2-oxopropyl phosphate + L-glutamate [RN:R03243]	L-histidinol phosphate; 2-oxoglutarate	3-(imidazol-4-yl)-2-oxopropyl phosphate; L-glutamate	289.63|full	Absent	0	None	Present	1	k87_46926_13	Present	2	k87_155688_32,k87_166161_7	Absent	0	None	Absent	0	None	Present	1	k87_708709_3	Present	1	k87_287809_26	Present	1	k87_1036226_25	Present	1	k87_186771_3	Present	1	k87_1625622_6	Present	1	k87_771127_2	Absent	0	None
Amino acid utilization	Serine-pyruvate aminotransferase/archaeal aspartate aminotransferase	serine-pyruvate aminotransferase/archaeal aspartate aminotransferase	serine-pyruvate aminotransferase/archaeal aspartate aminotransferase	K00830.hmm	K00830	L-alanine + glyoxylate = pyruvate + glycine [RN:R00369]	L-alanine; glyoxylate	pyruvate; glycine	418.23|domain	Absent	0	None	Absent	0	None	Absent	0	None	Absent	0	None	Absent	0	None	Absent	0	None	Absent	0	None	Absent	0	None	Absent	0	None	Absent	0	None	Absent	0	None	Absent	0	None
Ethanol fermentation	Acetate => Acetaldehyde	acetate => acetaldehyde	acetate => acetaldehyde	K00129.hmm, K00138.hmm	K00129, K00138	an aldehyde + NAD(P)+ + H2O = a carboxylate + NAD(P)H + H+ [RN:R00538 R00634]	aldehyde; NAD+; NADP+; H2O	carboxylate; NADH; NADPH; H+	764.63|full, 807.77|domain	Absent	0	None;None	Absent	0	None;None	Absent	0	None;None	Absent	0	None;None	Absent	0	None;None	Absent	0	None;None	Absent	0	None;None	Absent	0	None;None	Absent	0	None;None	Absent	0	None;None	Absent	0	None;None	Absent	0	None;None
Ethanol fermentation	Acetaldehyde => Ethanol	acetaldehyde => ethanol	acetaldehyde => ethanol	K13954.hmm, K00001.hmm, K04072.hmm, K00114.hmm, K00002.hmm, K04022.hmm, K22473.hmm	K13954, K00001, K04072, K00114, K00002, K04022, K22473	a primary alcohol + NAD+ = an aldehyde + NADH + H+ [RN:R00623]; a secondary alcohol + NAD+ = a ketone + NADH + H+ [RN:R00624]	primary alcohol; NAD+; secondary alcohol	aldehyde; NADH; H+; ketone	504.00|domain, 336.20|domain, 644.33|full, 652.23|domain, 406.57|full, 471.53|full, 1290.63|full	Present	1	None;None;k87_92678_129;None;None;None;None	Present	1	None;None;k87_32862_17;None;None;None;None	Absent	0	None;None;None;None;None;None;None	Present	1	None;None;k87_977947_20;None;None;None;None	Absent	0	None;None;None;None;None;None;None	Present	1	None;None;k87_1235843_3;None;None;None;None	Absent	0	None;None;None;None;None;None;None	Absent	0	None;None;None;None;None;None;None	Present	1	k87_1315836_17;None;None;None;None;None;None	Absent	0	None;None;None;None;None;None;None	Absent	0	None;None;None;None;None;None;None	Absent	0	None;None;None;None;None;None;None
Fatty acid degradation	Fatty acid degradation	acyl-CoA dehydrogenase	acyl-CoA dehydrogenase	K00249.hmm, K00255.hmm, K06445.hmm, K06446.hmm, K09456.hmm, K09478.hmm, K11410.hmm, K15980.hmm, K18244.hmm	K00249, K00255, K06445, K06446, K09456, K09478, K11410, K15980, K18244	a acyl-CoA + electron-transfer flavoprotein = a trans-2,3-dehydroacyl-CoA + reduced electron-transfer flavoprotein [RN:R00392]	acyl-CoA; electron-transfer flavoprotein	trans-2,3-dehydroacyl-CoA; reduced electron-transfer flavoprotein	318.80|domain, 575.20|full, 427.00|full, 490.30|domain, 461.93|full, 500.07|full, 510.67|domain, 782.47|full, 576.53|domain	Absent	0	None;None;None;None;None;None;None;None;None	Absent	0	None;None;None;None;None;None;None;None;None	Absent	0	None;None;None;None;None;None;None;None;None	Absent	0	None;None;None;None;None;None;None;None;None	Absent	0	None;None;None;None;None;None;None;None;None	Absent	0	None;None;None;None;None;None;None;None;None	Absent	0	None;None;None;None;None;None;None;None;None	Present	1	k87_85295_3;None;None;None;None;None;None;None;None	Present	1	k87_443341_2;None;None;None;None;None;None;None;None	Absent	0	None;None;None;None;None;None;None;None;None	Absent	0	None;None;None;None;None;None;None;None;None	Absent	0	None;None;None;None;None;None;None;None;None
Aromatics degradation	Protocatechuate/Catechol degradation	catA	catechol 1,2-dioxygenase	K03381.hmm	K03381	catechol + O2 = cis,cis-muconate [RN:R00817]	catechol; O2	cis,cis-muconate	343.50|domain	Absent	0	None	Absent	0	None	Absent	0	None	Absent	0	None	Absent	0	None	Absent	0	None	Absent	0	None	Absent	0	None	Absent	0	None	Absent	0	None	Absent	0	None	Absent	0	None
Aromatics degradation	Phenol => Benzoyl-CoA	ubiX	flavin prenyltransferase	K03186.hmm	K03186	dimethylallyl phosphate + FMNH2 = prenylated FMNH2 + phosphate [RN:R11225]	dimethylallyl phosphate; FMNH2	prenylated FMNH2; phosphate	125.70|full	Absent	0	None	Absent	0	None	Present	1	k87_97934_7	Absent	0	None	Absent	0	None	Absent	0	None	Absent	0	None	Absent	0	None	Present	1	k87_143180_8	Absent	0	None	Absent	0	None	Absent	0	None
Aromatics degradation	Phenol => Benzoyl-CoA	bsdC	vanillate/4-hydroxybenzoate decarboxylase subunit C	K01612.hmm	K01612	4-hydroxybenzoate = phenol + CO2 [RN:R01238]	4-hydroxybenzoate	phenol; CO2	574.80|full	Absent	0	None	Absent	0	None	Absent	0	None	Absent	0	None	Absent	0	None	Absent	0	None	Absent	0	None	Absent	0	None	Absent	0	None	Absent	0	None	Absent	0	None	Absent	0	None
Aromatics degradation	Benzoyl-CoA reduction	bcrC	benzoyl-CoA reductase subunit C	K04112.hmm	K04112	cyclohexa-1,5-diene-1-carbonyl-CoA + oxidized ferredoxin + 2 ADP + 2 phosphate = benzoyl-CoA + reduced ferredoxin + 2 ATP + 2 H2O [RN:R02451]	cyclohexa-1,5-diene-1-carbonyl-CoA; oxidized ferredoxin; ADP; phosphate	benzoyl-CoA; reduced ferredoxin; ATP; H2O	370.00|full	Absent	0	None	Absent	0	None	Absent	0	None	Absent	0	None	Absent	0	None	Absent	0	None	Absent	0	None	Absent	0	None	Absent	0	None	Absent	0	None	Absent	0	None	Absent	0	None
Aromatics degradation	Benzoyl-CoA reduction	bcrB	benzoyl-CoA reductase subunit B	K04113.hmm	K04113	cyclohexa-1,5-diene-1-carbonyl-CoA + oxidized ferredoxin + 2 ADP + 2 phosphate = benzoyl-CoA + reduced ferredoxin + 2 ATP + 2 H2O [RN:R02451]	cyclohexa-1,5-diene-1-carbonyl-CoA; oxidized ferredoxin; ADP; phosphate	benzoyl-CoA; reduced ferredoxin; ATP; H2O	317.33|full	Absent	0	None	Absent	0	None	Absent	0	None	Absent	0	None	Absent	0	None	Absent	0	None	Absent	0	None	Absent	0	None	Absent	0	None	Absent	0	None	Absent	0	None	Absent	0	None
Aromatics degradation	Benzoyl-CoA reduction	bcrA	benzoyl-CoA reductase subunit A	K04114.hmm	K04114	cyclohexa-1,5-diene-1-carbonyl-CoA + oxidized ferredoxin + 2 ADP + 2 phosphate = benzoyl-CoA + reduced ferredoxin + 2 ATP + 2 H2O [RN:R02451]	cyclohexa-1,5-diene-1-carbonyl-CoA; oxidized ferredoxin; ADP; phosphate	benzoyl-CoA; reduced ferredoxin; ATP; H2O	396.30|full	Absent	0	None	Absent	0	None	Absent	0	None	Absent	0	None	Absent	0	None	Absent	0	None	Absent	0	None	Absent	0	None	Absent	0	None	Absent	0	None	Absent	0	None	Absent	0	None
Aromatics degradation	Benzoyl-CoA reduction	bcrD	benzoyl-CoA reductase subunit D	K04115.hmm	K04115	cyclohexa-1,5-diene-1-carbonyl-CoA + oxidized ferredoxin + 2 ADP + 2 phosphate = benzoyl-CoA + reduced ferredoxin + 2 ATP + 2 H2O [RN:R02451]	cyclohexa-1,5-diene-1-carbonyl-CoA; oxidized ferredoxin; ADP; phosphate	benzoyl-CoA; reduced ferredoxin; ATP; H2O	296.30|full	Absent	0	None	Absent	0	None	Absent	0	None	Absent	0	None	Absent	0	None	Absent	0	None	Absent	0	None	Absent	0	None	Absent	0	None	Absent	0	None	Absent	0	None	Absent	0	None
Complex carbon degradation	Cellulose degrading	cellobiosidase	cellobiosidase	K19668.hmm	K19668	Hydrolysis of (1->4)-beta-D-glucosidic linkages in cellulose and cellotetraose, releasing cellobiose from the non-reducing ends of the chains	N/A	N/A	225.47|domain	Absent	0	None	Absent	0	None	Absent	0	None	Absent	0	None	Absent	0	None	Absent	0	None	Absent	0	None	Absent	0	None	Absent	0	None	Absent	0	None	Absent	0	None	Absent	0	None
Complex carbon degradation	Cellulose degrading	cellulase	cellulase	K01179.hmm, K20542.hmm	K01179, K20542	Endohydrolysis of (1->4)-beta-D-glucosidic linkages in cellulose, lichenin and cereal beta-D-glucans	N/A	N/A	27.30|domain, 152.20|full	Absent	0	None;None	Absent	0	None;None	Absent	0	None;None	Absent	0	None;None	Absent	0	None;None	Absent	0	None;None	Absent	0	None;None	Absent	0	None;None	Absent	0	None;None	Absent	0	None;None	Absent	0	None;None	Absent	0	None;None
Complex carbon degradation	Cellulose degrading	beta-glucosidase	beta-glucosidase	K01188.hmm, K05349.hmm, K05350.hmm	K01188, K05349, K05350	Hydrolysis of terminal, non-reducing beta-D-glucosyl residues with release of beta-D-glucose	N/A	N/A	695.13|domain, 314.90|full, 584.90|domain	Absent	0	None;None;None	Present	2	None;k87_9370_25,k87_11890_9;None	Absent	0	None;None;None	Absent	0	None;None;None	Absent	0	None;None;None	Present	1	None;k87_412614_13;None	Absent	0	None;None;None	Present	2	None;k87_1717670_3;k87_1172665_4	Present	4	None;k87_630922_4,k87_28894_44,k87_143180_14,k87_1021483_39;None	Absent	0	None;None;None	Present	4	None;k87_474785_3,k87_825763_8,k87_1343519_5,k87_474785_2;None	Absent	0	None;None;None
Complex carbon degradation	Hemicullulose debranching	arabinosidase	arabinosidase	K01209.hmm, K15921.hmm	K01209, K15921	Hydrolysis of terminal non-reducing alpha-L-arabinofuranoside residues in alpha-L-arabinosides.	N/A	N/A	96.47|full, 225.70|domain	Absent	0	None;None	Absent	0	None;None	Absent	0	None;None	Absent	0	None;None	Absent	0	None;None	Absent	0	None;None	Absent	0	None;None	Absent	0	None;None	Absent	0	None;None	Absent	0	None;None	Present	3	k87_62287_3,k87_270625_7,k87_1652716_1;None	Absent	0	None;None
Complex carbon degradation	Hemicullulose debranching	beta-glucuronidase	beta-glucuronidase	K01195.hmm	K01195	a beta-D-glucuronoside + H2O = D-glucuronate + an alcohol [RN:R01478]	beta-D-glucuronoside; H2O	D-glucuronate; alcohol	403.53|full	Absent	0	None	Present	1	k87_34698_8	Absent	0	None	Absent	0	None	Absent	0	None	Absent	0	None	Absent	0	None	Absent	0	None	Absent	0	None	Present	1	k87_428551_1	Absent	0	None	Absent	0	None
Complex carbon degradation	Hemicullulose debranching	alpha-L-rhamnosidase	alpha-L-rhamnosidase	K05989.hmm	K05989	Hydrolysis of terminal non-reducing alpha-L-rhamnose residues in alpha-L-rhamnosides	N/A	N/A	173.10|domain	Absent	0	None	Absent	0	None	Absent	0	None	Absent	0	None	Absent	0	None	Absent	0	None	Absent	0	None	Absent	0	None	Present	1	k87_11826_11	Absent	0	None	Present	1	k87_1433373_3	Absent	0	None
Complex carbon degradation	Endohemicellulases	mannan endo-1,4-beta-mannosidase	mannan endo-1,4-beta-mannosidase	K01218.hmm, K19355.hmm	K01218, K19355	Random hydrolysis of (1->4)-beta-D-mannosidic linkages in mannans, galactomannans and glucomannans [RN:R08612]	N/A	N/A	78.93|domain, 100.53|full	Absent	0	None;None	Absent	0	None;None	Absent	0	None;None	Absent	0	None;None	Absent	0	None;None	Absent	0	None;None	Absent	0	None;None	Absent	0	None;None	Absent	0	None;None	Absent	0	None;None	Absent	0	None;None	Absent	0	None;None
Complex carbon degradation	Endohemicellulases	alpha-D-xyloside xylohydrolase	alpha-D-xyloside xylohydrolase	K01811.hmm	K01811	Hydrolysis of terminal, non-reducing alpha-D-xylose residues with release of alpha-D-xylose.	N/A	N/A	621.53|domain	Absent	0	None	Absent	0	None	Absent	0	None	Absent	0	None	Absent	0	None	Absent	0	None	Absent	0	None	Absent	0	None	Absent	0	None	Absent	0	None	Present	1	k87_1247361_2	Absent	0	None
Complex carbon degradation	Other oligosaccharide degrading	beta-xylosidase	beta-xylosidase	K01198.hmm	K01198	Hydrolysis of (1->4)-beta-D-xylans, to remove successive D-xylose residues from the non-reducing termini	N/A	N/A	184.60|domain	Absent	0	None	Absent	0	None	Absent	0	None	Absent	0	None	Absent	0	None	Absent	0	None	Absent	0	None	Absent	0	None	Absent	0	None	Absent	0	None	Present	1	k87_707802_4	Absent	0	None
Complex carbon degradation	Other oligosaccharide degrading	beta-mannosidase	beta-mannosidase	K01192.hmm	K01192	Hydrolysis of terminal, non-reducing beta-D-mannose residues in beta-D-mannosides [RN:R08613]	N/A	N/A	406.10|full	Absent	0	None	Absent	0	None	Absent	0	None	Absent	0	None	Absent	0	None	Absent	0	None	Absent	0	None	Absent	0	None	Absent	0	None	Absent	0	None	Absent	0	None	Absent	0	None
Complex carbon degradation	Other oligosaccharide degrading	beta-galactosidase	beta-galactosidase	K01190.hmm, K12111.hmm, K12308.hmm	K01190, K12111, K12308	Hydrolysis of terminal non-reducing beta-D-galactose residues in beta-D-galactosides	N/A	N/A	382.13|full, 1274.03|domain, 225.67|domain	Absent	0	None;None;None	Present	1	k87_11890_6;None;None	Absent	0	None;None;None	Present	1	k87_1571354_12;None;None	Absent	0	None;None;None	Absent	0	None;None;None	Absent	0	None;None;None	Present	2	k87_1442615_11;None;k87_1185591_6	Present	2	k87_478882_1;None;k87_590322_3	Absent	0	None;None;None	Present	2	k87_54452_5;None;k87_10291_8	Absent	0	None;None;None
Complex carbon degradation	Amylolytic enzymes	alpha-amylase	alpha-amylase	K01176.hmm, K05343.hmm, K07405.hmm	K01176, K05343, K07405	Endohydrolysis of (1->4)-alpha-D-glucosidic linkages in polysaccharides containing three or more (1->4)-alpha-linked D-glucose units	N/A	N/A	252.60|domain, 495.17|domain, 344.03|full	Absent	0	None;None;None	Absent	0	None;None;None	Absent	0	None;None;None	Absent	0	None;None;None	Absent	0	None;None;None	Absent	0	None;None;None	Absent	0	None;None;None	Absent	0	None;None;None	Absent	0	None;None;None	Absent	0	None;None;None	Present	1	None;None;k87_157003_1	Absent	0	None;None;None
Complex carbon degradation	Amylolytic enzymes	glucoamylase	glucoamylase	K01178.hmm	K01178	Hydrolysis of terminal (1->4)-linked alpha-D-glucose residues successively from non-reducing ends of the chains with release of beta-D-glucose	N/A	N/A	152.77|full	Absent	0	None	Absent	0	None	Absent	0	None	Absent	0	None	Absent	0	None	Absent	0	None	Absent	0	None	Absent	0	None	Absent	0	None	Absent	0	None	Absent	0	None	Absent	0	None
Complex carbon degradation	Amylolytic enzymes	pullulanase	pullulanase	K01200.hmm	K01200	Hydrolysis of (1->6)-alpha-D-glucosidic linkages in pullulan, amylopectin and glycogen, and in the alpha- and beta-limit dextrins of amylopectin and glycogen	N/A	N/A	390.57|domain	Absent	0	None	Absent	0	None	Absent	0	None	Absent	0	None	Present	1	k87_1359176_3	Absent	0	None	Absent	0	None	Absent	0	None	Absent	0	None	Absent	0	None	Absent	0	None	Absent	0	None
Complex carbon degradation	Amylolytic enzymes	isoamylase	isoamylase	K01214.hmm	K01214	Hydrolysis of (1->6)-alpha-D-glucosidic branch linkages in glycogen, amylopectin and their beta-limit dextrins	N/A	N/A	962.67|full	Absent	0	None	Absent	0	None	Absent	0	None	Absent	0	None	Absent	0	None	Absent	0	None	Absent	0	None	Absent	0	None	Absent	0	None	Absent	0	None	Absent	0	None	Absent	0	None
Complex carbon degradation	Chitin degrading	chitiniase	chitiniase	K01183.hmm, K13381.hmm	K01183, K13381	Random endo-hydrolysis of N-acetyl-beta-D-glucosaminide (1->4)-beta-linkages in chitin and chitodextrins	N/A	N/A	121.47|full, 339.03|domain	Absent	0	None;None	Absent	0	None;None	Absent	0	None;None	Absent	0	None;None	Absent	0	None;None	Absent	0	None;None	Absent	0	None;None	Absent	0	None;None	Absent	0	None;None	Absent	0	None;None	Absent	0	None;None	Absent	0	None;None
Complex carbon degradation	Chitin degrading	hexosaminidase	hexosaminidase	K01207.hmm, K12373.hmm, K14459.hmm	K01207, K12373, K14459	Hydrolysis of terminal non-reducing N-acetyl-D-hexosamine residues in N-acetyl-beta-D-hexosaminides	N/A	N/A	253.67|domain, 86.50|full, 200.80|full	Absent	0	None;None;None	Present	1	k87_34698_7;None;None	Absent	0	None;None;None	Present	1	k87_1163021_4;None;None	Absent	0	None;None;None	Absent	0	None;None;None	Absent	0	None;None;None	Present	1	None;k87_536583_1;None	Present	1	k87_143180_10;None;None	Present	1	k87_1497452_11;None;None	Absent	0	None;None;None	Absent	0	None;None;None
Fermentation	Pyruvate oxidation	porA	pyruvate ferredoxin oxidoreductase alpha subunit	K00169.hmm	K00169	pyruvate + CoA + 2 oxidized ferredoxin = acetyl-CoA + CO2 + 2 reduced ferredoxin + 2 H+ [RN:R01196]	pyruvate; CoA; oxidized ferredoxin	acetyl-CoA; CO2; reduced ferredoxin; H+	299.20|full	Absent	0	None	Absent	0	None	Present	1	k87_292808_61	Absent	0	None	Absent	0	None	Absent	0	None	Absent	0	None	Absent	0	None	Present	1	k87_1507208_22	Absent	0	None	Absent	0	None	Absent	0	None
Fermentation	Alcohol utilization	adh	alcohol dehydrogenase	K00001.hmm	K00001	a primary alcohol + NAD+ = an aldehyde + NADH + H+ [RN:R00623]; a secondary alcohol + NAD+ = a ketone + NADH + H+ [RN:R00624]	primary alcohol; NAD+; secondary alcohol	aldehyde; NADH; H+; ketone	336.20|domain	Absent	0	None	Absent	0	None	Absent	0	None	Absent	0	None	Absent	0	None	Absent	0	None	Absent	0	None	Absent	0	None	Absent	0	None	Absent	0	None	Absent	0	None	Absent	0	None
Fermentation	Lactate utilization	ldh	L-lactate dehydrogenase	K00016.hmm	K00016	(S)-lactate + NAD+ = pyruvate + NADH + H+ [RN:R00703]	(S)-lactate; NAD+	pyruvate; NADH; H+	317.10|full	Absent	0	None	Absent	0	None	Absent	0	None	Absent	0	None	Present	1	k87_1814326_4	Absent	0	None	Present	1	k87_957139_37	Present	1	k87_484588_19	Absent	0	None	Absent	0	None	Absent	0	None	Absent	0	None
Fermentation	Acetogenesis	acdA	acetyl coenzyme A synthetase (ADP forming), alpha domain	TIGR02717.hmm	K01905	ATP + acetate + CoA = ADP + phosphate + acetyl-CoA [RN:R00229]	ATP; acetate; CoA	ADP; phosphate; acetyl-CoA	463.00|full	Absent	0	None	Absent	0	None	Absent	0	None	Absent	0	None	Absent	0	None	Absent	0	None	Absent	0	None	Absent	0	None	Absent	0	None	Absent	0	None	Absent	0	None	Absent	0	None
Fermentation	Acetogenesis	ack	acetate kinase	TIGR00016.hmm	K00925	ATP + acetate = ADP + acetyl phosphate [RN:R00315]	ATP; acetate	ADP; acetyl phosphate	146.10|full	Present	1	k87_49374_73	Present	1	k87_32862_62	Present	1	k87_24510_5	Present	1	k87_1702404_19	Absent	0	None	Present	1	k87_194100_2	Present	1	k87_1198363_16	Present	1	k87_273714_9	Present	1	k87_308394_1	Present	2	k87_1738190_4,k87_974734_10	Present	1	k87_1801670_2	Absent	0	None
Fermentation	Acetogenesis	pta	phosphate acetyltransferase	TIGR00651.hmm	K00625	acetyl-CoA + phosphate = CoA + acetyl phosphate [RN:R00230]	acetyl-CoA; phosphate	CoA; acetyl phosphate	205.40|full	Absent	0	None	Present	1	k87_32862_63	Present	1	k87_225743_13	Present	1	k87_1702404_20	Absent	0	None	Present	1	k87_194100_3	Present	1	k87_1198363_17	Present	1	k87_1174026_5	Present	1	k87_1341844_3	Present	1	k87_974734_15	Present	2	k87_1801670_1,k87_1433385_4	Absent	0	None
Fermentation	Acetate to acetyl-CoA	acs	acetyl-CoA synthetase	TIGR02188.hmm	K01895	ATP + acetate + CoA = AMP + diphosphate + acetyl-CoA [RN:R00235]	ATP; acetate; CoA	AMP; diphosphate; acetyl-CoA	684.65|full	Absent	0	None	Absent	0	None	Absent	0	None	Absent	0	None	Absent	0	None	Absent	0	None	Absent	0	None	Absent	0	None	Absent	0	None	Absent	0	None	Absent	0	None	Absent	0	None
Fermentation	Pyruvate <=> acetyl-CoA + formate	pflD	formate C-acetyltransferase	K00656.hmm	K00656	acetyl-CoA + formate = CoA + pyruvate [RN:R00212]	acetyl-CoA; formate	CoA; pyruvate	336.47|full	Absent	0	None	Present	1	k87_13142_32	Absent	0	None	Present	1	k87_977947_27	Absent	0	None	Present	1	k87_725718_3	Absent	0	None	Present	2	k87_472991_8,k87_125473_1	Absent	0	None	Absent	0	None	Absent	0	None	Absent	0	None
C1 metabolism	Methanol oxidation	mxaF	methanol dehydrogenase (cytochrome c) subunit 1	methanol_dehydrogenase_pqq_xoxF_mxaF.hmm	K14028	a primary alcohol + 2 ferricytochrome cL = an aldehyde + 2 ferrocytochrome cL + 2 H+ [RN:R10713]	primary alcohol; ferricytochrome cL	aldehyde; ferrocytochrome cL; H+	400|full	Absent	0	None	Absent	0	None	Absent	0	None	Absent	0	None	Absent	0	None	Absent	0	None	Absent	0	None	Absent	0	None	Absent	0	None	Absent	0	None	Absent	0	None	Absent	0	None
C1 metabolism	Methanol oxidation	mdh	methanol dehydrogenase	TIGR04266.hmm	K00093	methanol + NAD+ = formaldehyde + NADH + H+ [RN:R00605]	methanol; NAD+	formaldehyde; NADH; H+	400.00|full	Absent	0	None	Absent	0	None	Absent	0	None	Absent	0	None	Absent	0	None	Absent	0	None	Absent	0	None	Absent	0	None	Absent	0	None	Absent	0	None	Absent	0	None	Absent	0	None
C1 metabolism	Methyl amine -> formaldehyde	mauA	methylamine dehydrogenase light chain	TIGR02659.hmm	K15228	methylamine + H2O + 2 amicyanin = formaldehyde + NH3 + 2 reduced amicyanin [RN:R00606]	methylamine; H2O; amicyanin	formaldehyde; NH3; reduced amicyanin	85.80|full	Absent	0	None	Absent	0	None	Absent	0	None	Absent	0	None	Absent	0	None	Absent	0	None	Absent	0	None	Absent	0	None	Absent	0	None	Absent	0	None	Absent	0	None	Absent	0	None
C1 metabolism	Methyl amine -> formaldehyde	mauB	methylamine dehydrogenase heavy chain	TIGR02658.hmm	K15229	methylamine + H2O + 2 amicyanin = formaldehyde + NH3 + 2 reduced amicyanin [RN:R00606]	methylamine; H2O; amicyanin	formaldehyde; NH3; reduced amicyanin	90.50|full	Absent	0	None	Absent	0	None	Absent	0	None	Absent	0	None	Absent	0	None	Absent	0	None	Absent	0	None	Absent	0	None	Absent	0	None	Absent	0	None	Absent	0	None	Absent	0	None
C1 metabolism	Formaldehyde oxidation	fdhA	glutathione-independent formaldehyde dehydrogenase	TIGR02819.hmm	K00148	formaldehyde + NAD+ + H2O = formate + NADH + 2 H+ [RN:R00604]	formaldehyde; NAD+; H2O	formate; NADH; H+	425.15|full	Absent	0	None	Absent	0	None	Absent	0	None	Absent	0	None	Absent	0	None	Absent	0	None	Absent	0	None	Absent	0	None	Absent	0	None	Absent	0	None	Absent	0	None	Absent	0	None
C1 metabolism	Formaldehyde oxidation	fghA	S-formylglutathione hydrolase	TIGR02821.hmm	K01070	S-formylglutathione + H2O = glutathione + formate [RN:R00527]	S-formylglutathione; H2O	glutathione; formate	131.95|full	Absent	0	None	Absent	0	None	Absent	0	None	Absent	0	None	Absent	0	None	Absent	0	None	Absent	0	None	Absent	0	None	Absent	0	None	Absent	0	None	Absent	0	None	Absent	0	None
C1 metabolism	Formaldehyde oxidation	frmA	S-(hydroxymethyl)glutathione dehydrogenase / alcohol dehydrogenase	TIGR02818.hmm	K00121	S-(hydroxymethyl)glutathione + NAD(P)+ = S-formylglutathione + NAD(P)H + H+ [RN:R06983 R07140]	S-(hydroxymethyl)glutathione; NAD+; NADP+	S-formylglutathione; NADH; NADPH; H+	509.55|full	Absent	0	None	Absent	0	None	Absent	0	None	Absent	0	None	Absent	0	None	Absent	0	None	Absent	0	None	Absent	0	None	Absent	0	None	Absent	0	None	Absent	0	None	Absent	0	None
C1 metabolism	Formaldehyde oxidation	mycoS_dep_FDH	S-(hydroxymethyl)mycothiol dehydrogenase	TIGR03451.hmm	K00153	S-(hydroxymethyl)mycothiol + NAD+ = S-formylmycothiol + NADH + H+ [RN:R09129]	S-(hydroxymethyl)mycothiol; NAD+	S-formylmycothiol; NADH; H+	512.15|full	Absent	0	None	Absent	0	None	Absent	0	None	Absent	0	None	Absent	0	None	Absent	0	None	Absent	0	None	Absent	0	None	Absent	0	None	Absent	0	None	Absent	0	None	Absent	0	None
C1 metabolism	Formaldehyde oxidation	fae	5,6,7,8-tetrahydromethanopterin hydro-lyase	TIGR03126.hmm	K10713	5,6,7,8-tetrahydromethanopterin + formaldehyde = 5,10-methylenetetrahydromethanopterin + H2O [RN:R08058]	5,6,7,8-tetrahydromethanopterin; formaldehyde	5,10-methylenetetrahydromethanopterin; H2O	31.15|full	Absent	0	None	Absent	0	None	Absent	0	None	Absent	0	None	Absent	0	None	Absent	0	None	Absent	0	None	Absent	0	None	Absent	0	None	Absent	0	None	Absent	0	None	Absent	0	None
C1 metabolism	Formate oxidation	fdoG	formate dehydrogenase major subunit	K00123.hmm	K00123	formate + NAD+ = CO2 + NADH [RN:R00519]	formate; NAD+ [CPD:C00003]	CO2; NADH	841.13|full	Absent	0	None	Absent	0	None	Absent	0	None	Absent	0	None	Absent	0	None	Absent	0	None	Absent	0	None	Absent	0	None	Absent	0	None	Absent	0	None	Absent	0	None	Absent	0	None
C1 metabolism	Formate oxidation	fdwB	formate dehydrogenase beta subunit	K22515.hmm	K22515	formate + NAD+ = CO2 + NADH [RN:R00519]	formate; NAD+ [CPD:C00003]	CO2; NADH	555.20|domain	Absent	0	None	Absent	0	None	Absent	0	None	Absent	0	None	Absent	0	None	Absent	0	None	Absent	0	None	Absent	0	None	Absent	0	None	Absent	0	None	Absent	0	None	Absent	0	None
C1 metabolism	Formate oxidation	fdoH	formate dehydrogenase iron-sulfur subunit	K00124.hmm	K00124	formate + NAD+ = CO2 + NADH [RN:R00519]	formate; NAD+ [CPD:C00003]	CO2; NADH	169.00|domain	Absent	0	None	Absent	0	None	Absent	0	None	Absent	0	None	Absent	0	None	Absent	0	None	Absent	0	None	Absent	0	None	Absent	0	None	Present	2	k87_1625875_1,k87_462322_2	Absent	0	None	Absent	0	None
C1 metabolism	Formate oxidation	fdhA	formate dehydrogenase (coenzyme F420) alpha subunit	K22516.hmm	K22516	formate + oxidized coenzyme F420 = CO2 + reduced coenzyme F420 [RN:R10797]	formate; oxidized coenzyme F420	CO2; reduced coenzyme F420	937.40|full	Absent	0	None	Absent	0	None	Absent	0	None	Absent	0	None	Absent	0	None	Absent	0	None	Absent	0	None	Absent	0	None	Absent	0	None	Absent	0	None	Absent	0	None	Absent	0	None
C1 metabolism	Formate oxidation	fdhB	formate dehydrogenase (coenzyme F420) beta subunit	K00125.hmm	K00125	formate + oxidized coenzyme F420 = CO2 + reduced coenzyme F420 [RN:R10797]	formate; oxidized coenzyme F420	CO2; reduced coenzyme F420	209.97|full	Absent	0	None	Absent	0	None	Absent	0	None	Absent	0	None	Absent	0	None	Absent	0	None	Absent	0	None	Absent	0	None	Absent	0	None	Absent	0	None	Absent	0	None	Absent	0	None
C1 metabolism	Aerobic CO oxidation	coxS	aerobic carbon-monoxide dehydrogenase small subunit	K03518.hmm	K03518	CO + a quinone + H2O = CO2 + a quinol [RN:R11168]	CO; quinone; H2O	CO2; quinol	242.00|domain	Absent	0	None	Absent	0	None	Absent	0	None	Absent	0	None	Absent	0	None	Absent	0	None	Absent	0	None	Absent	0	None	Absent	0	None	Absent	0	None	Absent	0	None	Absent	0	None
C1 metabolism	Aerobic CO oxidation	coxM	aerobic carbon-monoxide dehydrogenase medium subunit	K03519.hmm	K03519	CO + a quinone + H2O = CO2 + a quinol [RN:R11168]	CO; quinone; H2O	CO2; quinol	272.50|domain	Absent	0	None	Absent	0	None	Absent	0	None	Absent	0	None	Absent	0	None	Absent	0	None	Absent	0	None	Absent	0	None	Absent	0	None	Absent	0	None	Absent	0	None	Absent	0	None
C1 metabolism	Aerobic CO oxidation	coxL	aerobic carbon-monoxide dehydrogenase large subunit	K03520.hmm	K03520	CO + a quinone + H2O = CO2 + a quinol [RN:R11168]	CO; quinone; H2O	CO2; quinol	846.90|full	Absent	0	None	Absent	0	None	Absent	0	None	Absent	0	None	Absent	0	None	Absent	0	None	Absent	0	None	Absent	0	None	Absent	0	None	Absent	0	None	Absent	0	None	Absent	0	None
Methane metabolism	Methane oxidation - Partculate methane monooxygenase	pmoA	methane/ammonia monooxygenase subunit A	pmoA.hmm	K10944	methane + quinol + O2 = methanol + quinone + H2O [RN:R09518]	methane; quinol; O2	methanol; quinone; H2O	160.90|full	Absent	0	None	Absent	0	None	Absent	0	None	Absent	0	None	Absent	0	None	Absent	0	None	Absent	0	None	Absent	0	None	Absent	0	None	Absent	0	None	Absent	0	None	Absent	0	None
Methane metabolism	Methane oxidation - Partculate methane monooxygenase	pmoB	methane/ammonia monooxygenase subunit B	pmoB.hmm	K10945	methane + quinol + O2 = methanol + quinone + H2O [RN:R09518]	methane; quinol; O2	methanol; quinone; H2O	156.70|full	Absent	0	None	Absent	0	None	Absent	0	None	Absent	0	None	Absent	0	None	Absent	0	None	Absent	0	None	Absent	0	None	Absent	0	None	Absent	0	None	Absent	0	None	Absent	0	None
Methane metabolism	Methane oxidation - Partculate methane monooxygenase	pmoC	methane/ammonia monooxygenase subunit C	pmoC.hmm	K10946	methane + quinol + O2 = methanol + quinone + H2O [RN:R09518]	methane; quinol; O2	methanol; quinone; H2O	136.27|full	Absent	0	None	Absent	0	None	Absent	0	None	Absent	0	None	Absent	0	None	Absent	0	None	Absent	0	None	Absent	0	None	Absent	0	None	Absent	0	None	Absent	0	None	Absent	0	None
Methane metabolism	Methane oxidation - Soluble methane monoxygenase	mmoB	methane monooxygenase regulatory protein B	PF02406.hmm	K16160	methane + NAD(P)H + H+ + O2 = methanol + NAD(P)+ + H2O [RN:R01142 R01143]	methane; NADH; NADPH; H+; O2	methanol; NAD+; NADP+; H2O	10|full	Absent	0	None	Absent	0	None	Absent	0	None	Absent	0	None	Absent	0	None	Absent	0	None	Absent	0	None	Absent	0	None	Present	1	k87_672297_1	Absent	0	None	Absent	0	None	Absent	0	None
Methane metabolism	Methane oxidation - Soluble methane monoxygenase	mmoD	methane monooxygenase component D	TIGR04550.hmm	K16162	methane + NAD(P)H + H+ + O2 = methanol + NAD(P)+ + H2O [RN:R01142 R01143]	methane; NADH; NADPH; H+; O2	methanol; NAD+; NADP+; H2O	28.00|full	Absent	0	None	Absent	0	None	Absent	0	None	Absent	0	None	Absent	0	None	Absent	0	None	Absent	0	None	Absent	0	None	Absent	0	None	Absent	0	None	Absent	0	None	Absent	0	None
Methane metabolism	Methane production	mcrA	methyl-coenzyme M reductase alpha subunit	TIGR03256.hmm	K00399	methyl-CoM + CoB = CoM-S-S-CoB + methane [RN:R04541]	methyl-CoM; CoB	CoM-S-S-CoB; methane	314.45|full	Absent	0	None	Absent	0	None	Absent	0	None	Absent	0	None	Absent	0	None	Absent	0	None	Absent	0	None	Absent	0	None	Absent	0	None	Absent	0	None	Absent	0	None	Absent	0	None
Methane metabolism	Methane production	mcrB	methyl-coenzyme M reductase beta subunit	TIGR03257.hmm	K00401	methyl-CoM + CoB = CoM-S-S-CoB + methane [RN:R04541]	methyl-CoM; CoB	CoM-S-S-CoB; methane	173.35|full	Absent	0	None	Absent	0	None	Absent	0	None	Absent	0	None	Absent	0	None	Absent	0	None	Absent	0	None	Absent	0	None	Absent	0	None	Absent	0	None	Absent	0	None	Absent	0	None
Methane metabolism	Methane production	mcrC	methyl-coenzyme M reductase subunit C	TIGR03259.hmm	K03421	methyl-CoM + CoB = CoM-S-S-CoB + methane [RN:R04541]	methyl-CoM; CoB	CoM-S-S-CoB; methane	171.60|full	Absent	0	None	Absent	0	None	Absent	0	None	Absent	0	None	Absent	0	None	Absent	0	None	Absent	0	None	Absent	0	None	Absent	0	None	Absent	0	None	Absent	0	None	Absent	0	None
Carbon fixation	CBB cycle - Rubisco	Form I	Form I RuBisCO large subunit	rubisco_form_I.hmm	K01601	2 3-phospho-D-glycerate + 2 H+ = D-ribulose 1,5-bisphosphate + CO2 + H2O [RN:R00024]	3-phospho-D-glycerate; H+	D-ribulose 1,5-bisphosphate; CO2; H2O	500|full	Absent	0	None	Absent	0	None	Absent	0	None	Absent	0	None	Absent	0	None	Absent	0	None	Absent	0	None	Absent	0	None	Absent	0	None	Absent	0	None	Absent	0	None	Absent	0	None
Carbon fixation	CBB cycle - Rubisco	Form II	Form II RuBisCO large subunit	rubisco_form_II.hmm	K01601	2 3-phospho-D-glycerate + 2 H+ = D-ribulose 1,5-bisphosphate + CO2 + H2O [RN:R00024]	3-phospho-D-glycerate; H+	D-ribulose 1,5-bisphosphate; CO2; H2O	500|full	Absent	0	None	Absent	0	None	Absent	0	None	Absent	0	None	Absent	0	None	Absent	0	None	Absent	0	None	Absent	0	None	Absent	0	None	Absent	0	None	Absent	0	None	Absent	0	None
Carbon fixation	3 Hydroxypropionate cycle	K14469	propionyl-CoA synthase	K14469.hmm	K14469	3-Hydroxypropionyl-CoA = Propenoyl-CoA + H2O [RN:R03045]	3-Hydroxypropionyl-CoA	Propenoyl-CoA	2774.67|full	Absent	0	None	Absent	0	None	Absent	0	None	Absent	0	None	Absent	0	None	Absent	0	None	Absent	0	None	Absent	0	None	Absent	0	None	Absent	0	None	Absent	0	None	Absent	0	None
Carbon fixation	3 Hydroxypropionate cycle	mcr	malonyl-CoA reductase / 3-hydroxypropionate dehydrogenase (NADP+)	K14468.hmm	K14468	3-hydroxypropanoate + NADP+ = malonate semialdehyde + NADPH + H+ [RN:R09289]	3-hydroxypropanoate; NADP+	malonate semialdehyde; NADPH; H+	1652.50|full	Absent	0	None	Absent	0	None	Absent	0	None	Absent	0	None	Absent	0	None	Absent	0	None	Absent	0	None	Absent	0	None	Absent	0	None	Absent	0	None	Absent	0	None	Absent	0	None
Carbon fixation	3HP/4HB	K14466	4-hydroxybutyrate---CoA ligase (ADP-forming)	K14466.hmm	K14466	ATP + 4-hydroxybutanoate + CoA = AMP + diphosphate + 4-hydroxybutanoyl-CoA [RN:R09279]	ATP; 4-hydroxybutanoate; CoA	AMP; diphosphate; 4-hydroxybutanoyl-CoA	914.07|full	Absent	0	None	Absent	0	None	Absent	0	None	Absent	0	None	Absent	0	None	Absent	0	None	Absent	0	None	Absent	0	None	Absent	0	None	Absent	0	None	Absent	0	None	Absent	0	None
Carbon fixation	3HP/4HB or DC/4-HB	K18861	4-hydroxybutyrate---CoA ligase (ADP-forming)	K18861.hmm	K18861	ATP + 4-hydroxybutanoate + CoA = AMP + diphosphate + 4-hydroxybutanoyl-CoA [RN:R09279]	ATP; 4-hydroxybutanoate; CoA	AMP; diphosphate; 4-hydroxybutanoyl-CoA	946.67|full	Absent	0	None	Absent	0	None	Absent	0	None	Absent	0	None	Absent	0	None	Absent	0	None	Absent	0	None	Absent	0	None	Absent	0	None	Absent	0	None	Absent	0	None	Absent	0	None
Carbon fixation	DC/4-HB	4hbl	4-hydroxybutyrate---CoA ligase (ADP-forming)	K14467.hmm	K14467	ATP + 4-hydroxybutanoate + CoA = AMP + diphosphate + 4-hydroxybutanoyl-CoA [RN:R09279]	ATP; 4-hydroxybutanoate; CoA	AMP; diphosphate; 4-hydroxybutanoyl-CoA	1019.33|domain	Absent	0	None	Absent	0	None	Absent	0	None	Absent	0	None	Absent	0	None	Absent	0	None	Absent	0	None	Absent	0	None	Absent	0	None	Absent	0	None	Absent	0	None	Absent	0	None
Carbon fixation	Wood Ljungdahl pathway	cdhD	acetyl-CoA decarbonylase/synthase, CODH/ACS complex subunit delta	K00194.hmm	K00194	a [methyl-Co(III) corrinoid Fe-S protein] + tetrahydrosarcinapterin = a [Co(I) corrinoid Fe-S protein] + 5-methyltetrahydrosarcinapterin [RN:R10385]	[methyl-Co(III) corrinoid Fe-S protein]; tetrahydrosarcinapterin	[Co(I) corrinoid Fe-S protein]; 5-methyltetrahydrosarcinapterin	344.50|full	Absent	0	None	Absent	0	None	Absent	0	None	Absent	0	None	Absent	0	None	Absent	0	None	Absent	0	None	Absent	0	None	Absent	0	None	Absent	0	None	Absent	0	None	Absent	0	None
Carbon fixation	Wood Ljungdahl pathway	cdhE	acetyl-CoA decarbonylase/synthase, CODH/ACS complex subunit gamma	K00197.hmm	K00197	a [methyl-Co(III) corrinoid Fe-S protein] + tetrahydrosarcinapterin = a [Co(I) corrinoid Fe-S protein] + 5-methyltetrahydrosarcinapterin [RN:R10385]	[methyl-Co(III) corrinoid Fe-S protein]; tetrahydrosarcinapterin	[Co(I) corrinoid Fe-S protein]; 5-methyltetrahydrosarcinapterin	361.33|full	Absent	0	None	Absent	0	None	Absent	0	None	Absent	0	None	Absent	0	None	Absent	0	None	Absent	0	None	Absent	0	None	Absent	0	None	Absent	0	None	Absent	0	None	Absent	0	None
Carbon fixation	Wood Ljungdahl pathway	cooS	anaerobic carbon-monoxide dehydrogenase catalytic subunit	K00198.hmm	K00198	a [methyl-Co(III) corrinoid Fe-S protein] + tetrahydrosarcinapterin = a [Co(I) corrinoid Fe-S protein] + 5-methyltetrahydrosarcinapterin [RN:R10385]	[methyl-Co(III) corrinoid Fe-S protein]; tetrahydrosarcinapterin	[Co(I) corrinoid Fe-S protein]; 5-methyltetrahydrosarcinapterin	544.77|full	Absent	0	None	Absent	0	None	Absent	0	None	Absent	0	None	Absent	0	None	Absent	0	None	Absent	0	None	Absent	0	None	Absent	0	None	Present	1	k87_25471_11	Absent	0	None	Absent	0	None
Carbon fixation	Reverse TCA cycle	aclA	ATP-citrate lyase alpha-subunit	acetate_citrate_lyase_aclA.hmm	K15230	ADP + phosphate + acetyl-CoA + oxaloacetate = ATP + citrate + CoA [RN:R00352]	ADP; phosphate; acetyl-CoA; oxaloacetate	ATP; citrate; CoA	215|full	Absent	0	None	Absent	0	None	Absent	0	None	Absent	0	None	Absent	0	None	Absent	0	None	Absent	0	None	Absent	0	None	Absent	0	None	Absent	0	None	Absent	0	None	Absent	0	None
Carbon fixation	Reverse TCA cycle	aclB	ATP-citrate lyase beta-subunit	acetate_citrate_lyase_aclB.hmm	K15231	ADP + phosphate + acetyl-CoA + oxaloacetate = ATP + citrate + CoA [RN:R00352]	ADP; phosphate; acetyl-CoA; oxaloacetate	ATP; citrate; CoA	177|full	Absent	0	None	Absent	0	None	Absent	0	None	Absent	0	None	Absent	0	None	Absent	0	None	Absent	0	None	Absent	0	None	Absent	0	None	Absent	0	None	Absent	0	None	Absent	0	None
Nitrogen cycling	Ammonia oxidation	amoA	methane/ammonia monooxygenase subunit A	amoA.hmm	K10944	NH3 + a reduced acceptor + O2 = NH2OH + an acceptor + H2O [RN:R09519]	NH3; reduced acceptor; O2	NH2OH; acceptor; H2O	160.90|full	Absent	0	None	Absent	0	None	Absent	0	None	Absent	0	None	Absent	0	None	Absent	0	None	Absent	0	None	Absent	0	None	Absent	0	None	Absent	0	None	Absent	0	None	Absent	0	None
Nitrogen cycling	Ammonia oxidation	amoB	methane/ammonia monooxygenase subunit B	amoB.hmm	K10945	NH3 + a reduced acceptor + O2 = NH2OH + an acceptor + H2O [RN:R09519]	NH3; reduced acceptor; O2	NH2OH; acceptor; H2O	156.70|full	Absent	0	None	Absent	0	None	Absent	0	None	Absent	0	None	Absent	0	None	Absent	0	None	Absent	0	None	Absent	0	None	Absent	0	None	Absent	0	None	Absent	0	None	Absent	0	None
Nitrogen cycling	Ammonia oxidation	amoC	methane/ammonia monooxygenase subunit C	amoC.hmm	K10946	NH3 + a reduced acceptor + O2 = NH2OH + an acceptor + H2O [RN:R09519]	NH3; reduced acceptor; O2	NH2OH; acceptor; H2O	136.27|full	Absent	0	None	Absent	0	None	Absent	0	None	Absent	0	None	Absent	0	None	Absent	0	None	Absent	0	None	Absent	0	None	Absent	0	None	Absent	0	None	Absent	0	None	Absent	0	None
Nitrogen cycling	N2 fixation	anfD	nitrogenase iron-iron protein, alpha subunit	TIGR01861.hmm	N/A	8 reduced ferredoxin + 8 H+ + N2 + 16 ATP + 16 H2O = 8 oxidized ferredoxin + H2 + 2 NH3 + 16 ADP + 16 phosphate [RN:R05185]	reduced ferredoxin; H+; N2; ATP; H2O	oxidized ferredoxin; H2; NH3; ADP; phosphate	873.55|full	Absent	0	None	Absent	0	None	Absent	0	None	Absent	0	None	Absent	0	None	Absent	0	None	Absent	0	None	Absent	0	None	Absent	0	None	Absent	0	None	Absent	0	None	Absent	0	None
Nitrogen cycling	N2 fixation	anfK	nitrogenase iron-iron protein, beta subunit	TIGR02931.hmm	N/A	8 reduced ferredoxin + 8 H+ + N2 + 16 ATP + 16 H2O = 8 oxidized ferredoxin + H2 + 2 NH3 + 16 ADP + 16 phosphate [RN:R05185]	reduced ferredoxin; H+; N2; ATP; H2O	oxidized ferredoxin; H2; NH3; ADP; phosphate	853.75|full	Absent	0	None	Absent	0	None	Absent	0	None	Absent	0	None	Absent	0	None	Absent	0	None	Absent	0	None	Absent	0	None	Absent	0	None	Absent	0	None	Absent	0	None	Absent	0	None
Nitrogen cycling	N2 fixation	anfG	nitrogenase iron-iron protein, delta subunit	TIGR02929.hmm	K00531	8 reduced ferredoxin + 8 H+ + N2 + 16 ATP + 16 H2O = 8 oxidized ferredoxin + H2 + 2 NH3 + 16 ADP + 16 phosphate [RN:R05185]	reduced ferredoxin; H+; N2; ATP; H2O	oxidized ferredoxin; H2; NH3; ADP; phosphate	124.50|full	Absent	0	None	Absent	0	None	Absent	0	None	Absent	0	None	Absent	0	None	Absent	0	None	Absent	0	None	Absent	0	None	Absent	0	None	Absent	0	None	Absent	0	None	Absent	0	None
Nitrogen cycling	N2 fixation	nifD	nitrogenase molybdenum-iron protein alpha chain	TIGR01282.hmm	K02586	8 reduced ferredoxin + 8 H+ + N2 + 16 ATP + 16 H2O = 8 oxidized ferredoxin + H2 + 2 NH3 + 16 ADP + 16 phosphate [RN:R05185]	reduced ferredoxin; H+; N2; ATP; H2O	oxidized ferredoxin; H2; NH3; ADP; phosphate	503.05|full	Absent	0	None	Absent	0	None	Absent	0	None	Absent	0	None	Absent	0	None	Absent	0	None	Absent	0	None	Absent	0	None	Absent	0	None	Absent	0	None	Absent	0	None	Absent	0	None
Nitrogen cycling	N2 fixation	nifK	nitrogenase molybdenum-iron protein beta chain	TIGR01286.hmm	K02591	8 reduced ferredoxin + 8 H+ + N2 + 16 ATP + 16 H2O = 8 oxidized ferredoxin + H2 + 2 NH3 + 16 ADP + 16 phosphate [RN:R05185]	reduced ferredoxin; H+; N2; ATP; H2O	oxidized ferredoxin; H2; NH3; ADP; phosphate	414.50|full	Absent	0	None	Absent	0	None	Absent	0	None	Absent	0	None	Absent	0	None	Absent	0	None	Absent	0	None	Absent	0	None	Absent	0	None	Absent	0	None	Absent	0	None	Absent	0	None
Nitrogen cycling	N2 fixation	vnfD	nitrogenase vanadium-iron protein, alpha chain	TIGR01860.hmm	K22896	12 reduced ferredoxin + 12 H+ + N2 + 40 ATP + 40 H2O = 12 oxidized ferredoxin + 3 H2 + 2 NH3 + 40 ADP + 40 phosphate [RN:R12084]	reduced ferredoxin; H+; N2; ATP; H2O	oxidized ferredoxin; H2; NH3; ADP; phosphate	822.85|full	Absent	0	None	Absent	0	None	Absent	0	None	Absent	0	None	Absent	0	None	Absent	0	None	Absent	0	None	Absent	0	None	Absent	0	None	Absent	0	None	Absent	0	None	Absent	0	None
Nitrogen cycling	N2 fixation	vnfK	nitrogenase vanadium-iron protein, beta chain	TIGR02932.hmm	K22897	12 reduced ferredoxin + 12 H+ + N2 + 40 ATP + 40 H2O = 12 oxidized ferredoxin + 3 H2 + 2 NH3 + 40 ADP + 40 phosphate [RN:R12084]	reduced ferredoxin; H+; N2; ATP; H2O	oxidized ferredoxin; H2; NH3; ADP; phosphate	821.85|full	Absent	0	None	Absent	0	None	Absent	0	None	Absent	0	None	Absent	0	None	Absent	0	None	Absent	0	None	Absent	0	None	Absent	0	None	Absent	0	None	Absent	0	None	Absent	0	None
Nitrogen cycling	N2 fixation	vnfG	nitrogenase vanadium-iron protein, delta chain	TIGR02930.hmm	K22898	12 reduced ferredoxin + 12 H+ + N2 + 40 ATP + 40 H2O = 12 oxidized ferredoxin + 3 H2 + 2 NH3 + 40 ADP + 40 phosphate [RN:R12084]	reduced ferredoxin; H+; N2; ATP; H2O	oxidized ferredoxin; H2; NH3; ADP; phosphate	122.35|full	Absent	0	None	Absent	0	None	Absent	0	None	Absent	0	None	Absent	0	None	Absent	0	None	Absent	0	None	Absent	0	None	Absent	0	None	Absent	0	None	Absent	0	None	Absent	0	None
Nitrogen cycling	N2 fixation	nifH	nitrogenase iron protein	TIGR01287.hmm	K02588	8 reduced ferredoxin + 8 H+ + N2 + 16 ATP + 16 H2O = 8 oxidized ferredoxin + H2 + 2 NH3 + 16 ADP + 16 phosphate [RN:R05185]	reduced ferredoxin; H+; N2; ATP; H2O	oxidized ferredoxin; H2; NH3; ADP; phosphate	261.05|full	Absent	0	None	Absent	0	None	Absent	0	None	Absent	0	None	Absent	0	None	Absent	0	None	Absent	0	None	Present	2	k87_12094_8,k87_12094_11	Absent	0	None	Present	1	k87_700091_1	Absent	0	None	Absent	0	None
Nitrogen cycling	Nitrite oxidation	nxrA	nitrate reductase / nitrite oxidoreductase, alpha subunit	nitrite_oxidoreductase_nxrA.hmm	K00370	nitrate + a quinol = nitrite + a quinone + H2O [RN:R09497]	nitrate; quinol	nitrite; quinone; H2O	370|full	Absent	0	None	Absent	0	None	Absent	0	None	Absent	0	None	Absent	0	None	Absent	0	None	Absent	0	None	Absent	0	None	Absent	0	None	Absent	0	None	Absent	0	None	Absent	0	None
Nitrogen cycling	Nitrite oxidation	nxrB	nitrate reductase / nitrite oxidoreductase, beta subunit	nitrite_oxidoreductase_nxrB.hmm	K00371	nitrate + a quinol = nitrite + a quinone + H2O [RN:R09497]	nitrate; quinol	nitrite; quinone; H2O	252|full	Absent	0	None	Absent	0	None	Absent	0	None	Absent	0	None	Absent	0	None	Absent	0	None	Absent	0	None	Absent	0	None	Absent	0	None	Absent	0	None	Absent	0	None	Absent	0	None
Nitrogen cycling	Nitrate reduction	napA	periplasmic nitrate reductase NapA	TIGR01706.hmm	K02567	Nitrite + Acceptor + H2O <=> Nitrate + Reduced acceptor	Nitrite; Acceptor; H2O	Nitrate; Reduced acceptor	472.50|full	Absent	0	None	Absent	0	None	Absent	0	None	Absent	0	None	Absent	0	None	Absent	0	None	Absent	0	None	Absent	0	None	Absent	0	None	Absent	0	None	Absent	0	None	Absent	0	None
Nitrogen cycling	Nitrate reduction	napB	cytochrome c-type protein NapB	PF03892.hmm	K02568	Nitrite + Acceptor + H2O <=> Nitrate + Reduced acceptor	Nitrite; Acceptor; H2O	Nitrate; Reduced acceptor	23.9|full	Absent	0	None	Absent	0	None	Absent	0	None	Absent	0	None	Absent	0	None	Absent	0	None	Absent	0	None	Absent	0	None	Absent	0	None	Absent	0	None	Absent	0	None	Absent	0	None
Nitrogen cycling	Nitrate reduction	narG	nitrate reductase / nitrite oxidoreductase, alpha subunit	TIGR01580.hmm	K00370	nitrate + a quinol = nitrite + a quinone + H2O [RN:R09497]	nitrate; quinol	nitrite; quinone; H2O	600.95|full	Absent	0	None	Absent	0	None	Absent	0	None	Absent	0	None	Absent	0	None	Absent	0	None	Absent	0	None	Absent	0	None	Absent	0	None	Absent	0	None	Absent	0	None	Absent	0	None
Nitrogen cycling	Nitrate reduction	narH	nitrate reductase / nitrite oxidoreductase, beta subunit	TIGR01660.hmm	K00371	nitrate + a quinol = nitrite + a quinone + H2O [RN:R09497]	nitrate; quinol	nitrite; quinone; H2O	348.00|full	Absent	0	None	Absent	0	None	Absent	0	None	Absent	0	None	Absent	0	None	Absent	0	None	Absent	0	None	Absent	0	None	Absent	0	None	Absent	0	None	Absent	0	None	Absent	0	None
Nitrogen cycling	Nitrite reduction to ammonia	nrfH	cytochrome c nitrite reductase small subunit	TIGR03153.hmm	K15876	NH3 + 2 H2O + 6 ferricytochrome c = nitrite + 6 ferrocytochrome c + 7 H+ [RN:R05712]	NH3; H2O; ferricytochrome c	nitrite; ferrocytochrome c; H+	75.30|full	Absent	0	None	Absent	0	None	Present	1	k87_272281_6	Absent	0	None	Absent	0	None	Absent	0	None	Absent	0	None	Absent	0	None	Absent	0	None	Absent	0	None	Absent	0	None	Absent	0	None
Nitrogen cycling	Nitrite reduction to ammonia	nrfA	nitrite reductase (cytochrome c-552)	PF02335.hmm	K03385	NH3 + 2 H2O + 6 ferricytochrome c = nitrite + 6 ferrocytochrome c + 7 H+ [RN:R05712]	NH3; H2O; ferricytochrome c	nitrite; ferrocytochrome c; H+	57|full	Absent	0	None	Absent	0	None	Present	1	k87_272281_7	Absent	0	None	Absent	0	None	Absent	0	None	Absent	0	None	Absent	0	None	Absent	0	None	Absent	0	None	Absent	0	None	Absent	0	None
Nitrogen cycling	Nitrite reduction to ammonia	nrfD	cytochrome c nitrite reductase, NrfD subunit	TIGR03148.hmm	K04015	NH3 + 2 H2O + 6 ferricytochrome c = nitrite + 6 ferrocytochrome c + 7 H+ [RN:R05712]	NH3; H2O; ferricytochrome c	nitrite; ferrocytochrome c; H+	300.15|full	Absent	0	None	Absent	0	None	Absent	0	None	Absent	0	None	Absent	0	None	Absent	0	None	Absent	0	None	Absent	0	None	Absent	0	None	Absent	0	None	Absent	0	None	Absent	0	None
Nitrogen cycling	Nitrite reduction to ammonia	nirB	nitrite reductase (NADH) large subunit	TIGR02374.hmm	K00362	NH3 + 3 NAD+ + 2 H2O = nitrite + 3 NADH + 5 H+ [RN:R00787]	NH3; NAD+; H2O	nitrite; NADH; H+	442.75|full	Absent	0	None	Absent	0	None	Absent	0	None	Absent	0	None	Absent	0	None	Absent	0	None	Absent	0	None	Absent	0	None	Absent	0	None	Absent	0	None	Absent	0	None	Absent	0	None
Nitrogen cycling	Nitrite reduction to ammonia	nirD	nitrite reductase (NADH) small subunit	TIGR02378.hmm	K00363	NH3 + 3 NAD+ + 2 H2O = nitrite + 3 NADH + 5 H+ [RN:R00787]	NH3; NAD+; H2O	nitrite; NADH; H+	69.85|full	Absent	0	None	Absent	0	None	Absent	0	None	Absent	0	None	Absent	0	None	Absent	0	None	Absent	0	None	Absent	0	None	Absent	0	None	Absent	0	None	Absent	0	None	Absent	0	None
Nitrogen cycling	Nitrite reduction	nirK	nitrite reductase (NO-forming)	TIGR02376.hmm	K00368	nitric oxide + H2O + ferricytochrome c = nitrite + ferrocytochrome c + 2 H+ [RN:R00783]	nitric oxide; H2O; ferricytochrome c	nitrite; ferrocytochrome c; H+	169.10|full	Absent	0	None	Absent	0	None	Absent	0	None	Absent	0	None	Absent	0	None	Absent	0	None	Absent	0	None	Absent	0	None	Absent	0	None	Absent	0	None	Absent	0	None	Absent	0	None
Nitrogen cycling	Nitrite reduction	nirS	nitrite reductase (NO-forming) / hydroxylamine reductase	nitrite_reductase_nirS.hmm	K15864	nitric oxide + H2O + ferricytochrome c = nitrite + ferrocytochrome c + 2 H+ [RN:R00783]	nitric oxide; H2O; ferricytochrome c	nitrite; ferrocytochrome c; H+	200|full	Absent	0	None	Absent	0	None	Absent	0	None	Absent	0	None	Absent	0	None	Absent	0	None	Absent	0	None	Absent	0	None	Absent	0	None	Absent	0	None	Absent	0	None	Absent	0	None
Nitrogen cycling	Nitrite reduction	octR	nitrite reductase (Octaheme c-type cytochrome Shewanella-type)	TIGR04315.hmm	N/A	Nitrite reduction	N/A	N/A	325.00|full	Absent	0	None	Absent	0	None	Absent	0	None	Absent	0	None	Absent	0	None	Absent	0	None	Absent	0	None	Absent	0	None	Absent	0	None	Absent	0	None	Absent	0	None	Absent	0	None
Nitrogen cycling	Nitric oxide reduction	norB	nitric oxide reductase subunit B	nitric_oxide_reductase_norB.hmm	K04561	nitrous oxide + 2 ferricytochrome c + H2O = 2 nitric oxide + 2 ferrocytochrome c + 2 H+ [RN:R00294]	nitrous oxide; ferricytochrome c; H2O	nitric oxide; ferrocytochrome c; H+	79|full	Absent	0	None	Absent	0	None	Absent	0	None	Absent	0	None	Absent	0	None	Absent	0	None	Absent	0	None	Absent	0	None	Absent	0	None	Absent	0	None	Absent	0	None	Absent	0	None
Nitrogen cycling	Nitric oxide reduction	norC	nitric oxide reductase subunit C	nitric_oxide_reductase_norC.hmm	K02305	nitrous oxide + 2 ferricytochrome c + H2O = 2 nitric oxide + 2 ferrocytochrome c + 2 H+ [RN:R00294]	nitrous oxide; ferricytochrome c; H2O	nitric oxide; ferrocytochrome c; H+	50|full	Absent	0	None	Absent	0	None	Absent	0	None	Absent	0	None	Absent	0	None	Absent	0	None	Absent	0	None	Absent	0	None	Absent	0	None	Absent	0	None	Absent	0	None	Absent	0	None
Nitrogen cycling	Nitrous oxide reduction	nosD	nitrous oxidase accessory protein	PF05048.hmm	N/A	Nitrous oxide reduction	N/A	N/A	290|full	Absent	0	None	Absent	0	None	Absent	0	None	Absent	0	None	Absent	0	None	Absent	0	None	Absent	0	None	Absent	0	None	Absent	0	None	Absent	0	None	Absent	0	None	Absent	0	None
Nitrogen cycling	Nitrous oxide reduction	nosZ	nitrous-oxide reductase	TIGR04246.hmm	N/A	Nitrous oxide reduction	N/A	N/A	550.00|full	Absent	0	None	Absent	0	None	Absent	0	None	Absent	0	None	Absent	0	None	Absent	0	None	Absent	0	None	Absent	0	None	Absent	0	None	Absent	0	None	Absent	0	None	Absent	0	None
Nitrogen cycling	Anammox	hzoA	hydroxylamine dehydrogenase, alpha subunit	hydrazine_oxidase_hzoA.hmm	K20935	Hydrazine + 4 Ferricytochrome c <=> Nitrogen + 4 Ferrocytochrome c [RN:R07174]	Hydrazine; ferricytochrome c	Nitrogen	325|full	Absent	0	None	Absent	0	None	Absent	0	None	Absent	0	None	Absent	0	None	Absent	0	None	Absent	0	None	Absent	0	None	Absent	0	None	Absent	0	None	Absent	0	None	Absent	0	None
Nitrogen cycling	Anammox	hzsA	hydrazine synthase subunit, alpha subunit	hydrazine_synthase_hzsA.hmm	K20932	nitric oxide + ammonium + 3 ferrocytochrome c = hydrazine + H2O + 3 ferricytochrome c [RN:R09799]	nitric oxide; ammonium; ferrocytochrome c	hydrazine; H2O; ferricytochrome c	466|full	Absent	0	None	Absent	0	None	Absent	0	None	Absent	0	None	Absent	0	None	Absent	0	None	Absent	0	None	Absent	0	None	Absent	0	None	Absent	0	None	Absent	0	None	Absent	0	None
Sulfur cycling	Sulfide oxidation	fccB	flavocytochrome c sulphide dehydrogenase, flavin-binding	PF09242.hmm	K17229	hydrogen sulfide + 2 ferricytochrome c = sulfur + 2 ferrocytochrome c + 2 H+ [RN:R09499]	hydrogen sulfide; ferricytochrome c	sulfur; ferrocytochrome c; H+	266|full	Absent	0	None	Absent	0	None	Absent	0	None	Absent	0	None	Absent	0	None	Absent	0	None	Absent	0	None	Absent	0	None	Absent	0	None	Absent	0	None	Absent	0	None	Absent	0	None
Sulfur cycling	Sulfide oxidation	sqr	sulfide:quinone oxidoreductase	sulfide_quinone_oxidoreductase_sqr.hmm	K17218	n HS- + n quinone = polysulfide + n quinol [RN:R10152]	HS-; quinone	polysulfide; quinol	300|full	Absent	0	None	Absent	0	None	Absent	0	None	Absent	0	None	Absent	0	None	Absent	0	None	Absent	0	None	Absent	0	None	Absent	0	None	Absent	0	None	Absent	0	None	Absent	0	None
Sulfur cycling	Sulfite reduction	dsrD	dissimilatory sulfite reductase delta subunit	dsrD.hmm	N/A	Not clear	N/A	N/A	32.80|full	Absent	0	None	Absent	0	None	Absent	0	None	Absent	0	None	Absent	0	None	Absent	0	None	Absent	0	None	Absent	0	None	Absent	0	None	Absent	0	None	Absent	0	None	Absent	0	None
Sulfur cycling	Sulfur oxidation	dsrA	dissimilatory sulfite reductase alpha subunit	dsrA.hmm	K11180	hydrogen sulfide + a [DsrC protein]-disulfide + 2 acceptor + 3 H2O = sulfite + a [DsrC protein]-dithiol + 2 reduced acceptor + 2 H+ [RN:R00861]	hydrogen sulfide; [DsrC protein]-disulfide; acceptor; H2O	sulfite; [DsrC protein]-dithiol; reduced acceptor; H+	200.00|full	Absent	0	None	Absent	0	None	Absent	0	None	Absent	0	None	Absent	0	None	Absent	0	None	Absent	0	None	Absent	0	None	Absent	0	None	Absent	0	None	Absent	0	None	Absent	0	None
Sulfur cycling	Sulfur oxidation	dsrB	dissimilatory sulfite reductase beta subunit	dsrB.hmm	K11181	hydrogen sulfide + a [DsrC protein]-disulfide + 2 acceptor + 3 H2O = sulfite + a [DsrC protein]-dithiol + 2 reduced acceptor + 2 H+ [RN:R00861]	hydrogen sulfide; [DsrC protein]-disulfide; acceptor; H2O	sulfite; [DsrC protein]-dithiol; reduced acceptor; H+	204.00|full	Absent	0	None	Absent	0	None	Absent	0	None	Absent	0	None	Absent	0	None	Absent	0	None	Absent	0	None	Absent	0	None	Absent	0	None	Absent	0	None	Absent	0	None	Absent	0	None
Sulfur cycling	Sulfur oxidation	sdo	sulfur dioxygenase	sulfur_dioxygenase_sdo.hmm	K17725	S-sulfanylglutathione + O2 + H2O = glutathione + sulfite + 2 H+ [RN:R08678]	S-sulfanylglutathione; O2; H2O	glutathione; sulfite; H+	300|full	Absent	0	None	Absent	0	None	Absent	0	None	Present	1	k87_67986_3	Absent	0	None	Absent	0	None	Absent	0	None	Absent	0	None	Absent	0	None	Absent	0	None	Absent	0	None	Absent	0	None
Sulfur cycling	Sulfur oxidation/reduction	sor	sulfur oxygenase/reductase	PF07682.hmm	K16952	4 sulfur + 4 H2O + O2 = 2 hydrogen sulfide + 2 sulfite [RN:R07365]	sulfur; H2O; O2	hydrogen sulfide; sulfite	120|full	Absent	0	None	Absent	0	None	Absent	0	None	Absent	0	None	Absent	0	None	Absent	0	None	Absent	0	None	Absent	0	None	Absent	0	None	Absent	0	None	Absent	0	None	Absent	0	None
Sulfur cycling	Sulfur reduction	sreA	sulfur reductase molybdopterin subunit	K17219.hmm	K17219	Sulfur + Reduced acceptor = Hydrogen sulfide + Acceptor	Sulfur, Reduced acceptor	Hydrogen sulfide, Acceptor	1889.97|full	Absent	0	None	Absent	0	None	Absent	0	None	Absent	0	None	Absent	0	None	Absent	0	None	Absent	0	None	Absent	0	None	Absent	0	None	Absent	0	None	Absent	0	None	Absent	0	None
Sulfur cycling	Sulfur reduction	sreB	sulfur reductase FeS subunit	K17220.hmm	K17220	Sulfur + Reduced acceptor = Hydrogen sulfide + Acceptor	Sulfur, Reduced acceptor	Hydrogen sulfide, Acceptor	486.50|full	Absent	0	None	Absent	0	None	Absent	0	None	Absent	0	None	Absent	0	None	Absent	0	None	Absent	0	None	Absent	0	None	Absent	0	None	Absent	0	None	Absent	0	None	Absent	0	None
Sulfur cycling	Sulfur reduction	sreC	sulfur reductase membrane anchor	K17221.hmm	K17221	Sulfur + Reduced acceptor = Hydrogen sulfide + Acceptor	Sulfur, Reduced acceptor	Hydrogen sulfide, Acceptor	721.30|full	Absent	0	None	Absent	0	None	Absent	0	None	Absent	0	None	Absent	0	None	Absent	0	None	Absent	0	None	Absent	0	None	Absent	0	None	Absent	0	None	Absent	0	None	Absent	0	None
Sulfur cycling	Thiosulfate oxidation	soxB	S-sulfosulfanyl-L-cysteine sulfohydrolase	soxB.hmm	K17224	[SoxY protein]-S-sulfosulfanyl-L-cysteine + H2O = [SoxY protein]-S-sulfanyl-L-cysteine + sulfate [RN:R12096]; [SoxY protein]-S-(2-sulfodisulfanyl)-L-cysteine + H2O = [SoxY protein]-S-disulfanyl-L-cysteine + sulfate [RN:R12097]	[SoxY protein]-S-sulfosulfanyl-L-cysteine; H2O; [SoxY protein]-S-(2-sulfodisulfanyl)-L-cysteine	[SoxY protein]-S-sulfanyl-L-cysteine; sulfate; [SoxY protein]-S-disulfanyl-L-cysteine	550.00|full	Absent	0	None	Absent	0	None	Absent	0	None	Absent	0	None	Absent	0	None	Absent	0	None	Absent	0	None	Absent	0	None	Absent	0	None	Absent	0	None	Absent	0	None	Absent	0	None
Sulfur cycling	Thiosulfate oxidation	soxY	sulfur-oxidizing protein SoxY	soxY.hmm	K17226	Thiosulfate + 5 H2O + 8 Ferricytochrome c = 2 Sulfate + 8 Ferrocytochrome c + 10 H+	Thiosulfate; H2O; Ferricytochrome c	Sulfate; Ferrocytochrome c; H+	125.00|full	Absent	0	None	Absent	0	None	Absent	0	None	Absent	0	None	Absent	0	None	Absent	0	None	Absent	0	None	Absent	0	None	Absent	0	None	Absent	0	None	Absent	0	None	Absent	0	None
Sulfur cycling	Thiosulfate oxidation	soxC	sulfane dehydrogenase subunit SoxC	soxC.hmm	K17225	Thiosulfate + 5 H2O + 8 Ferricytochrome c = 2 Sulfate + 8 Ferrocytochrome c + 10 H+	Thiosulfate; H2O; Ferricytochrome c	Sulfate; Ferrocytochrome c; H+	320.00|full	Absent	0	None	Absent	0	None	Absent	0	None	Absent	0	None	Absent	0	None	Absent	0	None	Absent	0	None	Absent	0	None	Absent	0	None	Absent	0	None	Absent	0	None	Absent	0	None
Sulfur cycling	Sulfite reduction	asrA	anaerobic sulfite reductase subunit A	asrA.hmm	K16950	Sulfite + 3 NADH + 3 H+ <=> Hydrogen sulfide + 3 NAD+ + 3 H2O	Sulfite; NADH; H+	Hydrogen sulfide; NAD+; H2O	323.15|full	Absent	0	None	Absent	0	None	Absent	0	None	Absent	0	None	Absent	0	None	Absent	0	None	Absent	0	None	Present	1	k87_1521182_13	Absent	0	None	Absent	0	None	Absent	0	None	Absent	0	None
Sulfur cycling	Sulfite reduction	asrB	anaerobic sulfite reductase subunit B	asrB.hmm	K16951	Sulfite + 3 NADH + 3 H+ <=> Hydrogen sulfide + 3 NAD+ + 3 H2O	Sulfite; NADH; H+	Hydrogen sulfide; NAD+; H2O	288.60|full	Absent	0	None	Absent	0	None	Absent	0	None	Absent	0	None	Absent	0	None	Absent	0	None	Absent	0	None	Present	1	k87_1521182_14	Absent	0	None	Absent	0	None	Absent	0	None	Absent	0	None
Sulfur cycling	Sulfite reduction	asrC	anaerobic sulfite reductase subunit C	asrC.hmm	K00385	Sulfite + 3 NADH + 3 H+ <=> Hydrogen sulfide + 3 NAD+ + 3 H2O	Sulfite; NADH; H+	Hydrogen sulfide; NAD+; H2O	324.10|full	Absent	0	None	Absent	0	None	Absent	0	None	Absent	0	None	Absent	0	None	Absent	0	None	Absent	0	None	Absent	0	None	Absent	0	None	Absent	0	None	Absent	0	None	Absent	0	None
Sulfur cycling	Sulfate reduction	aprA	adenylylsulfate reductase, subunit A	aprA.hmm	K00394	AMP + sulfite + acceptor = adenylyl sulfate + reduced acceptor [RN:R00860]	AMP; sulfite; acceptor	adenylyl sulfate; reduced acceptor	641.75|full	Absent	0	None	Absent	0	None	Absent	0	None	Absent	0	None	Absent	0	None	Absent	0	None	Absent	0	None	Absent	0	None	Absent	0	None	Absent	0	None	Absent	0	None	Absent	0	None
Sulfur cycling	Sulfate reduction	sat	sulfate adenylyltransferase	TIGR00339.hmm	K00958	ATP + sulfate = diphosphate + adenylyl sulfate [RN:R00529]	ATP; sulfate	diphosphate; adenylyl sulfate	181.80|full	Absent	0	None	Absent	0	None	Absent	0	None	Absent	0	None	Absent	0	None	Absent	0	None	Absent	0	None	Absent	0	None	Absent	0	None	Absent	0	None	Absent	0	None	Absent	0	None
Sulfur cycling	Thiosulfate disproportionation	phsA	thiosulfate reductase / polysulfide reductase chain A	thiosulfate_reductase_phsA.hmm	K08352	thiosulfate + a quinol = sulfite + hydrogen sulfide + a quinone [RN:R11488]	thiosulfate; quinol	sulfite; hydrogen sulfide; quinone	323|full	Absent	0	None	Absent	0	None	Absent	0	None	Absent	0	None	Absent	0	None	Absent	0	None	Absent	0	None	Absent	0	None	Absent	0	None	Absent	0	None	Absent	0	None	Absent	0	None
Hydrogenases	FeFe hydrogenase	fefe-group-a13	FeFe hydrogenase, H2-evolution/Electron-bifurcation	fefe-group-a13.hmm	N/A	H2-evolution/Electron-bifurcation	N/A	N/A	733.8|full	Absent	0	None	Absent	0	None	Absent	0	None	Absent	0	None	Absent	0	None	Present	1	k87_52015_8	Absent	0	None	Present	2	k87_738536_4,k87_53345_4	Present	1	k87_28894_50	Absent	0	None	Absent	0	None	Absent	0	None
Hydrogenases	FeFe hydrogenase	fefe-group-a2	FeFe hydrogenase, H2-uptake	fefe-group-a2.hmm	N/A	H2-uptake	N/A	N/A	815.2|full	Absent	0	None	Absent	0	None	Absent	0	None	Absent	0	None	Absent	0	None	Absent	0	None	Absent	0	None	Present	1	k87_1455013_9	Present	1	k87_1637440_18	Absent	0	None	Absent	0	None	Absent	0	None
Hydrogenases	FeFe hydrogenase	fefe-group-a4	FeFe hydrogenase, H2-uptake/Electron-bifurcation	fefe-group-a4.hmm	N/A	H2-uptake/Electron-bifurcation	N/A	N/A	599.05|full	Absent	0	None	Absent	0	None	Absent	0	None	Absent	0	None	Absent	0	None	Absent	0	None	Absent	0	None	Absent	0	None	Absent	0	None	Absent	0	None	Absent	0	None	Absent	0	None
Hydrogenases	FeFe hydrogenase	fefe-group-b	FeFe hydrogenase, H2-evolution	fefe-group-b.hmm	N/A	H2-evolution	N/A	N/A	440.3|full	Absent	0	None	Present	1	k87_46958_44	Absent	0	None	Absent	0	None	Absent	0	None	Present	1	k87_208355_1	Absent	0	None	Present	1	k87_528887_19	Present	1	k87_97423_4	Absent	0	None	Absent	0	None	Absent	0	None
Hydrogenases	FeFe hydrogenase	fefe-group-c1	FeFe hydrogenase, H2-sensing	fefe-group-c1.hmm	N/A	H2-sensing	N/A	N/A	398.25|full	Absent	0	None	Absent	0	None	Absent	0	None	Absent	0	None	Absent	0	None	Absent	0	None	Absent	0	None	Present	1	k87_738536_11	Present	1	k87_28894_11	Absent	0	None	Absent	0	None	Absent	0	None
Hydrogenases	FeFe hydrogenase	fefe-group-c2	FeFe hydrogenase, H2-sensing	fefe-group-c2.hmm	N/A	H2-sensing	N/A	N/A	483.75|full	Absent	0	None	Absent	0	None	Absent	0	None	Absent	0	None	Absent	0	None	Absent	0	None	Absent	0	None	Absent	0	None	Absent	0	None	Absent	0	None	Absent	0	None	Absent	0	None
Hydrogenases	FeFe hydrogenase	fefe-group-c3	FeFe hydrogenase, H2-sensing	fefe-group-c3.hmm	N/A	H2-sensing	N/A	N/A	427.05|full	Absent	0	None	Absent	0	None	Absent	0	None	Absent	0	None	Absent	0	None	Absent	0	None	Absent	0	None	Present	1	k87_567913_2	Absent	0	None	Absent	0	None	Absent	0	None	Absent	0	None
Hydrogenases	Fe hydrogenase	fe	Fe hydrogenase, Bidirectional	fe.hmm	N/A	Bidirectional	N/A	N/A	621|full	Absent	0	None	Absent	0	None	Absent	0	None	Absent	0	None	Absent	0	None	Absent	0	None	Absent	0	None	Absent	0	None	Absent	0	None	Absent	0	None	Absent	0	None	Absent	0	None
Hydrogenases	Ni-Fe Hydrogenase	nife-group-1	Ni-Fe Hydrogenase, H2-uptake	nife-group-1.hmm	N/A	H2-uptake	N/A	N/A	447.25|full	Absent	0	None	Absent	0	None	Present	1	k87_5171_73	Absent	0	None	Absent	0	None	Absent	0	None	Absent	0	None	Absent	0	None	Absent	0	None	Present	1	k87_130809_2	Absent	0	None	Absent	0	None
Hydrogenases	Ni-Fe Hydrogenase	nife-group-2ade	Ni-Fe Hydrogenase, H2-uptake	nife-group-2ade.hmm	N/A	H2-uptake	N/A	N/A	611.8|full	Absent	0	None	Absent	0	None	Absent	0	None	Absent	0	None	Absent	0	None	Absent	0	None	Absent	0	None	Absent	0	None	Absent	0	None	Absent	0	None	Absent	0	None	Absent	0	None
Hydrogenases	Ni-Fe Hydrogenase	nife-group-2bc	Ni-Fe Hydrogenase, H2-uptake	nife-group-2bc.hmm	N/A	H2-uptake	N/A	N/A	600.3|full	Absent	0	None	Absent	0	None	Absent	0	None	Absent	0	None	Absent	0	None	Absent	0	None	Absent	0	None	Absent	0	None	Absent	0	None	Absent	0	None	Absent	0	None	Absent	0	None
Hydrogenases	Ni-Fe Hydrogenase	nife-group-3abd	Ni-Fe Hydrogenase, Bidirectional	nife-group-3abd.hmm	N/A	Bidirectional	N/A	N/A	520.25|full	Absent	0	None	Absent	0	None	Absent	0	None	Absent	0	None	Absent	0	None	Absent	0	None	Absent	0	None	Absent	0	None	Absent	0	None	Absent	0	None	Absent	0	None	Absent	0	None
Hydrogenases	Ni-Fe Hydrogenase	nife-group-3c	Ni-Fe Hydrogenase, Electron-bifurcation	nife-group-3c.hmm	N/A	Electron-bifurcation	N/A	N/A	620.65|full	Absent	0	None	Absent	0	None	Absent	0	None	Absent	0	None	Absent	0	None	Absent	0	None	Absent	0	None	Absent	0	None	Absent	0	None	Absent	0	None	Absent	0	None	Absent	0	None
Hydrogenases	Ni-Fe Hydrogenase	nife-group-4a-g	Ni-Fe Hydrogenase, H2-evolving	nife-group-4a-g.hmm	N/A	H2-evolving	N/A	N/A	458|full	Absent	0	None	Absent	0	None	Absent	0	None	Absent	0	None	Absent	0	None	Absent	0	None	Absent	0	None	Absent	0	None	Absent	0	None	Present	1	k87_481755_10	Absent	0	None	Absent	0	None
Hydrogenases	Ni-Fe Hydrogenase	nife-group-4hi	Ni-Fe Hydrogenase, H2-uptake	nife-group-4hi.hmm	N/A	H2-uptake	N/A	N/A	447.8|full	Absent	0	None	Absent	0	None	Absent	0	None	Absent	0	None	Absent	0	None	Absent	0	None	Absent	0	None	Absent	0	None	Absent	0	None	Absent	0	None	Absent	0	None	Absent	0	None
Oxidative phosphorylation	Complex I (NADH-quinone oxidoreductase)	nuoA	NADH-quinone oxidoreductase subunit A	K00330.hmm	K00330	NADH + ubiquinone + 6 H+[side 1] = NAD+ + ubiquinol + 7 H+[side 2] [RN:R11945]	NADH; ubiquinone; H+	NAD+; ubiquinol; H+	120.27|full	Absent	0	None	Absent	0	None	Absent	0	None	Absent	0	None	Absent	0	None	Absent	0	None	Present	1	k87_1440716_16	Absent	0	None	Absent	0	None	Absent	0	None	Present	1	k87_22586_1	Absent	0	None
Oxidative phosphorylation	Complex I (NADH-quinone oxidoreductase)	nuoB	NADH-quinone oxidoreductase subunit B	K00331.hmm	K00331	NADH + ubiquinone + 6 H+[side 1] = NAD+ + ubiquinol + 7 H+[side 2] [RN:R11945]	NADH; ubiquinone; H+	NAD+; ubiquinol; H+	263.03|domain	Absent	0	None	Absent	0	None	Absent	0	None	Absent	0	None	Absent	0	None	Absent	0	None	Present	1	k87_1440716_17	Absent	0	None	Absent	0	None	Absent	0	None	Present	1	k87_22586_2	Absent	0	None
Oxidative phosphorylation	Complex I (NADH-quinone oxidoreductase)	nuoC	NADH-quinone oxidoreductase subunit C	K00332.hmm	K00332	NADH + ubiquinone + 6 H+[side 1] = NAD+ + ubiquinol + 7 H+[side 2] [RN:R11945]	NADH; ubiquinone; H+	NAD+; ubiquinol; H+	202.20|domain	Absent	0	None	Absent	0	None	Absent	0	None	Absent	0	None	Absent	0	None	Absent	0	None	Present	1	k87_1440716_18	Absent	0	None	Absent	0	None	Absent	0	None	Absent	0	None	Absent	0	None
Oxidative phosphorylation	Complex I (NAD(P)H-quinone oxidoreductase)	NdhA	NAD(P)H-quinone oxidoreductase subunit 1	K05572.hmm	K05572	NADH + ubiquinone + 6 H+[side 1] = NAD+ + ubiquinol + 7 H+[side 2] [RN:R11945]	NADH; ubiquinone; H+	NAD+; ubiquinol; H+	518.33|full	Absent	0	None	Absent	0	None	Absent	0	None	Absent	0	None	Absent	0	None	Absent	0	None	Absent	0	None	Absent	0	None	Absent	0	None	Absent	0	None	Absent	0	None	Absent	0	None
Oxidative phosphorylation	Complex I (NAD(P)H-quinone oxidoreductase)	NdhB	NAD(P)H-quinone oxidoreductase subunit 2	K05573.hmm	K05573	NADH + ubiquinone + 6 H+[side 1] = NAD+ + ubiquinol + 7 H+[side 2] [RN:R11945]	NADH; ubiquinone; H+	NAD+; ubiquinol; H+	552.07|full	Absent	0	None	Absent	0	None	Absent	0	None	Absent	0	None	Absent	0	None	Absent	0	None	Absent	0	None	Absent	0	None	Absent	0	None	Absent	0	None	Absent	0	None	Absent	0	None
Oxidative phosphorylation	Complex I (NAD(P)H-quinone oxidoreductase)	NdhC	NAD(P)H-quinone oxidoreductase subunit 3	K05574.hmm	K05574	NADH + ubiquinone + 6 H+[side 1] = NAD+ + ubiquinol + 7 H+[side 2] [RN:R11945]	NADH; ubiquinone; H+	NAD+; ubiquinol; H+	173.80|full	Absent	0	None	Absent	0	None	Absent	0	None	Absent	0	None	Absent	0	None	Absent	0	None	Absent	0	None	Absent	0	None	Absent	0	None	Absent	0	None	Absent	0	None	Absent	0	None
Oxidative phosphorylation	Complex II (Succinate dehydrogenase/Fumarate reductase)	sdhC	succinate dehydrogenase / fumarate reductase, cytochrome b subunit	K00241.hmm	K00241	succinate + a quinone = fumarate + a quinol [RN:R02164]	succinate; quinone	fumarate; quinol	43.60|domain	Absent	0	None	Absent	0	None	Absent	0	None	Absent	0	None	Absent	0	None	Absent	0	None	Present	1	k87_783621_2	Absent	0	None	Absent	0	None	Absent	0	None	Present	1	k87_496578_14	Absent	0	None
Oxidative phosphorylation	Complex II (Succinate dehydrogenase/Fumarate reductase)	sdhD	succinate dehydrogenase / fumarate reductase, membrane anchor subunit	K00242.hmm	K00242	succinate + a quinone = fumarate + a quinol [RN:R02164]	succinate; quinone	fumarate; quinol	64.07|domain	Absent	0	None	Absent	0	None	Absent	0	None	Absent	0	None	Absent	0	None	Absent	0	None	Absent	0	None	Absent	0	None	Absent	0	None	Absent	0	None	Absent	0	None	Absent	0	None
Oxidative phosphorylation	Complex III (Cytochrome c reductase)	petA	ubiquinol-cytochrome c reductase iron-sulfur subunit	K00411.hmm	K00411	quinol + 2 ferricytochrome c = quinone + 2 ferrocytochrome c + 2 H+[side 2]	quinol; ferricytochrome c	quinone; ferrocytochrome c; H+	84.30|full	Absent	0	None	Absent	0	None	Present	1	k87_291915_24	Absent	0	None	Absent	0	None	Absent	0	None	Absent	0	None	Absent	0	None	Absent	0	None	Absent	0	None	Absent	0	None	Absent	0	None
Oxidative phosphorylation	Complex III (Cytochrome c reductase)	petB	ubiquinol-cytochrome c reductase cytochrome b/c1 subunit	K00412.hmm	K00412	quinol + 2 ferricytochrome c = quinone + 2 ferrocytochrome c + 2 H+[side 2]	quinol; ferricytochrome c	quinone; ferrocytochrome c; H+	297.67|domain	Absent	0	None	Absent	0	None	Present	1	k87_291915_25	Absent	0	None	Absent	0	None	Absent	0	None	Absent	0	None	Absent	0	None	Absent	0	None	Absent	0	None	Absent	0	None	Absent	0	None
Oxidative phosphorylation	Complex III (Cytochrome c reductase)	fbcH	ubiquinol-cytochrome c reductase cytochrome b/c1 subunit	K00410.hmm	K00410	quinol + 2 ferricytochrome c = quinone + 2 ferrocytochrome c + 2 H+[side 2]	quinol; ferricytochrome c	quinone; ferrocytochrome c; H+	718.00|domain	Absent	0	None	Absent	0	None	Absent	0	None	Absent	0	None	Absent	0	None	Absent	0	None	Absent	0	None	Absent	0	None	Absent	0	None	Absent	0	None	Absent	0	None	Absent	0	None
Oxidative phosphorylation	Complex V (ATP synthase: V/A-type H+/Na+-transporting ATPase)	atpA (V/A-type)	V/A-type H+/Na+-transporting ATPase subunit A	K02117.hmm	K02117	ATP + H2O + 4 H+[side 1] = ADP + phosphate + 4 H+[side 2]	ATP; H2O; H+	ADP; phosphate; H+	814.23|full	Present	1	k87_20158_25	Absent	0	None	Absent	0	None	Absent	0	None	Absent	0	None	Absent	0	None	Absent	0	None	Present	1	k87_842339_17	Present	2	k87_590322_18,k87_742578_3	Absent	0	None	Absent	0	None	Present	1	k87_73208_48
Oxidative phosphorylation	Complex V (ATP synthase: V/A-type H+/Na+-transporting ATPase)	atpB (V/A-type)	V/A-type H+/Na+-transporting ATPase subunit B	K02118.hmm	K02118	ATP + H2O + 4 H+[side 1] = ADP + phosphate + 4 H+[side 2]	ATP; H2O; H+	ADP; phosphate; H+	701.83|full	Present	1	k87_20158_26	Absent	0	None	Absent	0	None	Absent	0	None	Absent	0	None	Absent	0	None	Absent	0	None	Present	1	k87_842339_18	Present	2	k87_590322_19,k87_742578_2	Absent	0	None	Absent	0	None	Absent	0	None
Oxidative phosphorylation	Complex V (F-type H+-transporting ATPase)	atpA (F-type)	F-type H+/Na+-transporting ATPase subunit alpha	K02111.hmm	K02111	ATP + H2O + 4 H+[side 1] = ADP + phosphate + 4 H+[side 2]	ATP; H2O; H+	ADP; phosphate; H+	431.80|domain	Absent	0	None	Present	1	k87_38813_48	Present	1	k87_292808_52	Present	1	k87_289273_4	Present	1	k87_352535_2	Present	1	k87_483344_7	Present	1	k87_398747_4	Present	1	k87_1729211_4	Absent	0	None	Present	1	k87_1191667_8	Present	1	k87_488643_2	Present	1	k87_73208_99
Oxidative phosphorylation	Complex V (F-type H+-transporting ATPase)	atpD (F-type)	F-type H+/Na+-transporting ATPase subunit beta	K02112.hmm	K02112	ATP + H2O + 4 H+[side 1] = ADP + phosphate + 4 H+[side 2]	ATP; H2O; H+	ADP; phosphate; H+	482.47|domain	Absent	0	None	Present	1	k87_38813_50	Present	1	k87_292808_50	Present	1	k87_289273_6	Present	1	k87_1809806_5	Present	1	k87_483344_9	Present	1	k87_398747_2	Present	1	k87_1729211_2	Absent	0	None	Present	1	k87_1191667_6	Present	2	k87_1288849_6,k87_488643_8	Present	1	k87_73208_101
Oxygen metabolism (Oxidative phosphorylation Complex IV)	Oxygen metabolism - cytochrome c oxidase, caa3-type	coxA	cytochrome c oxidase subunit I	TIGR02891.hmm	K02274	4 ferrocytochrome c + O2 + 4 H+ = 4 ferricytochrome c + 2 H2O [RN:R00081]	ferrocytochrome c; O2; H+	ferricytochrome c; H2O	617.40|full	Absent	0	None	Absent	0	None	Absent	0	None	Absent	0	None	Absent	0	None	Absent	0	None	Absent	0	None	Absent	0	None	Absent	0	None	Absent	0	None	Absent	0	None	Absent	0	None
Oxygen metabolism (Oxidative phosphorylation Complex IV)	Oxygen metabolism - cytochrome c oxidase, caa3-type	coxB	cytochrome c oxidase subunit II	TIGR02866.hmm	K02275	4 ferrocytochrome c + O2 + 4 H+ = 4 ferricytochrome c + 2 H2O [RN:R00081]	ferrocytochrome c; O2; H+	ferricytochrome c; H2O	144.30|full	Absent	0	None	Absent	0	None	Absent	0	None	Absent	0	None	Absent	0	None	Absent	0	None	Absent	0	None	Absent	0	None	Absent	0	None	Absent	0	None	Absent	0	None	Absent	0	None
Oxygen metabolism (Oxidative phosphorylation Complex IV)	Oxygen metabolism - cytochrome c oxidase, cbb3-type	ccoN	cytochrome c oxidase cbb3-type subunit I	TIGR00780.hmm	K00404	4 ferrocytochrome c + O2 + 4 H+ = 4 ferricytochrome c + 2 H2O [RN:R00081]	ferrocytochrome c; O2; H+	ferricytochrome c; H2O	168.15|full	Absent	0	None	Absent	0	None	Present	1	k87_7404_8	Absent	0	None	Absent	0	None	Absent	0	None	Absent	0	None	Absent	0	None	Absent	0	None	Absent	0	None	Absent	0	None	Absent	0	None
Oxygen metabolism (Oxidative phosphorylation Complex IV)	Oxygen metabolism - cytochrome c oxidase, cbb3-type	ccoO	cytochrome c oxidase cbb3-type subunit II	TIGR00781.hmm	K00405	4 ferrocytochrome c + O2 + 4 H+ = 4 ferricytochrome c + 2 H2O [RN:R00081]	ferrocytochrome c; O2; H+	ferricytochrome c; H2O	62.85|full	Absent	0	None	Absent	0	None	Present	1	k87_7404_9	Absent	0	None	Absent	0	None	Absent	0	None	Absent	0	None	Absent	0	None	Absent	0	None	Absent	0	None	Absent	0	None	Absent	0	None
Oxygen metabolism (Oxidative phosphorylation Complex IV)	Oxygen metabolism - cytochrome c oxidase, cbb3-type	ccoP	cytochrome c oxidase cbb3-type subunit III	TIGR00782.hmm	K00406	4 ferrocytochrome c + O2 + 4 H+ = 4 ferricytochrome c + 2 H2O [RN:R00081]	ferrocytochrome c; O2; H+	ferricytochrome c; H2O	54.05|full	Absent	0	None	Absent	0	None	Present	1	k87_7404_11	Absent	0	None	Absent	0	None	Absent	0	None	Absent	0	None	Absent	0	None	Absent	0	None	Absent	0	None	Absent	0	None	Absent	0	None
Oxygen metabolism (Oxidative phosphorylation Complex IV)	Oxygen metabolism - cytochrome (quinone) oxidase, bo type	cyoA	cytochrome o ubiquinol oxidase subunit II	TIGR01433.hmm	K02297	2 ubiquinol + O2 + n H+[side 1] = 2 ubiquinone + 2 H2O + n H+[side 2] [RN:R11335]	ubiquinol; O2; H+	ubiquinone; H2O; H+	218.75|full	Absent	0	None	Absent	0	None	Absent	0	None	Absent	0	None	Absent	0	None	Absent	0	None	Absent	0	None	Absent	0	None	Absent	0	None	Absent	0	None	Absent	0	None	Absent	0	None
Oxygen metabolism (Oxidative phosphorylation Complex IV)	Oxygen metabolism - cytochrome (quinone) oxidase, bo type	cyoD	cytochrome o ubiquinol oxidase subunit IV	TIGR02847.hmm	K02300	2 ubiquinol + O2 + n H+[side 1] = 2 ubiquinone + 2 H2O + n H+[side 2] [RN:R11335]	ubiquinol; O2; H+	ubiquinone; H2O; H+	64.95|full	Absent	0	None	Absent	0	None	Absent	0	None	Absent	0	None	Absent	0	None	Absent	0	None	Absent	0	None	Absent	0	None	Absent	0	None	Absent	0	None	Absent	0	None	Absent	0	None
Oxygen metabolism (Oxidative phosphorylation Complex IV)	Oxygen metabolism - cytochrome (quinone) oxidase, bo type	cyoB	cytochrome o ubiquinol oxidase subunit I	K02298.hmm	K02298	2 ubiquinol + O2 + n H+[side 1] = 2 ubiquinone + 2 H2O + n H+[side 2] [RN:R11335]	ubiquinol; O2; H+	ubiquinone; H2O; H+	967.93|full	Absent	0	None	Absent	0	None	Absent	0	None	Absent	0	None	Absent	0	None	Absent	0	None	Absent	0	None	Absent	0	None	Absent	0	None	Absent	0	None	Absent	0	None	Absent	0	None
Oxygen metabolism (Oxidative phosphorylation Complex IV)	Oxygen metabolism - cytochrome (quinone) oxidase, bo type	cyoC	cytochrome o ubiquinol oxidase subunit III	K02299.hmm	K02299	2 ubiquinol + O2 + n H+[side 1] = 2 ubiquinone + 2 H2O + n H+[side 2] [RN:R11335]	ubiquinol; O2; H+	ubiquinone; H2O; H+	262.30|full	Absent	0	None	Absent	0	None	Absent	0	None	Absent	0	None	Absent	0	None	Absent	0	None	Absent	0	None	Absent	0	None	Absent	0	None	Absent	0	None	Absent	0	None	Absent	0	None
Oxygen metabolism (Oxidative phosphorylation Complex IV)	Oxygen metabolism - cytochrome (quinone) oxidase, bd type	cydA	cytochrome bd ubiquinol oxidase subunit I	PF01654.hmm	K00425	2 ubiquinol + O2[side 2] + 4 H+[side 2] = 2 ubiquinone + 2 H2O[side 2] + 4 H+[side 1] [RN:R11325]	ubiquinol; O2; H+; e-	ubiquinone; H2O; H+; e-	118|full	Absent	0	None	Absent	0	None	Absent	0	None	Absent	0	None	Absent	0	None	Absent	0	None	Present	1	k87_230813_17	Absent	0	None	Absent	0	None	Absent	0	None	Present	1	k87_1322079_9	Absent	0	None
Oxygen metabolism (Oxidative phosphorylation Complex IV)	Oxygen metabolism - cytochrome (quinone) oxidase, bd type	cydB	cytochrome bd ubiquinol oxidase subunit II	TIGR00203.hmm	K00426	2 ubiquinol + O2[side 2] + 4 H+[side 2] = 2 ubiquinone + 2 H2O[side 2] + 4 H+[side 1] [RN:R11325]	ubiquinol; O2; H+; e-	ubiquinone; H2O; H+; e-	88.55|full	Absent	0	None	Absent	0	None	Absent	0	None	Absent	0	None	Absent	0	None	Absent	0	None	Present	1	k87_230813_16	Absent	0	None	Absent	0	None	Absent	0	None	Present	1	k87_1322079_8	Absent	0	None
Oxygen metabolism (Oxidative phosphorylation Complex IV)	Oxygen metabolism - cytochrome (quinone) oxidase, aa3 type, QoxABCD	qoxA	cytochrome aa3-600 menaquinol oxidase subunit II	TIGR01432.hmm	K02826	2 menaquinol + O2 + n H+[side 1] = 2 menaquinone + 2 H2O + n H+[side 2] [RN:R09492]	menaquinol; O2; H+	menaquinone; H2O; H+	204.55|full	Absent	0	None	Absent	0	None	Absent	0	None	Absent	0	None	Absent	0	None	Absent	0	None	Absent	0	None	Absent	0	None	Absent	0	None	Absent	0	None	Absent	0	None	Absent	0	None
Oxygen metabolism (Oxidative phosphorylation Complex IV)	Oxygen metabolism - cytochrome (quinone) oxidase, aa3 type, QoxABCD	qoxB	cytochrome aa3-600 menaquinol oxidase subunit I	TIGR02882.hmm	K02827	2 menaquinol + O2 + n H+[side 1] = 2 menaquinone + 2 H2O + n H+[side 2] [RN:R09492]	menaquinol; O2; H+	menaquinone; H2O; H+	954.70|full	Absent	0	None	Absent	0	None	Absent	0	None	Absent	0	None	Absent	0	None	Absent	0	None	Absent	0	None	Absent	0	None	Absent	0	None	Absent	0	None	Absent	0	None	Absent	0	None
Urea utilization	Urease	ureC	urease subunit alpha	TIGR01792.hmm	K01428	urea + H2O = CO2 + 2 NH3 [RN:R00131]	urea; H2O	CO2; NH3	212.95|full	Absent	0	None	Absent	0	None	Absent	0	None	Absent	0	None	Absent	0	None	Absent	0	None	Absent	0	None	Absent	0	None	Absent	0	None	Absent	0	None	Absent	0	None	Absent	0	None
Urea utilization	Urease	ureB	urease subunit beta	TIGR00192.hmm	K01429	urea + H2O = CO2 + 2 NH3 [RN:R00131]	urea; H2O	CO2; NH3	40.65|full	Absent	0	None	Absent	0	None	Absent	0	None	Absent	0	None	Absent	0	None	Absent	0	None	Absent	0	None	Absent	0	None	Absent	0	None	Absent	0	None	Absent	0	None	Absent	0	None
Urea utilization	Urease	ureA	urease subunit gamma	TIGR00193.hmm	K01430	urea + H2O = CO2 + 2 NH3 [RN:R00131]	urea; H2O	CO2; NH3	31.45|full	Absent	0	None	Absent	0	None	Absent	0	None	Absent	0	None	Absent	0	None	Absent	0	None	Absent	0	None	Absent	0	None	Absent	0	None	Absent	0	None	Absent	0	None	Absent	0	None
Halogenated compound utilization	Halogenated compounds breakdown	E3.8.1.2	2-haloacid dehalogenase	K01560.hmm	K01560	(S)-2-haloacid + H2O = (R)-2-hydroxyacid + halide [RN:R03830]	(S)-2-haloacid; H2O	(R)-2-hydroxyacid; halide	141.17|domain	Absent	0	None	Absent	0	None	Absent	0	None	Absent	0	None	Absent	0	None	Absent	0	None	Absent	0	None	Absent	0	None	Absent	0	None	Absent	0	None	Absent	0	None	Absent	0	None
Halogenated compound utilization	Halogenated compounds breakdown	pcpC	tetrachlorohydroquinone reductive dehalogenase	K15241.hmm	K15241	2,6-dichlorohydroquinone + Cl- + glutathione disulfide = 2,3,6-trichlorohydroquinone + 2 glutathione [RN:R05403]; 2,3,6-trichlorohydroquinone + Cl- + glutathione disulfide = 2,3,5,6-tetrachlorohydroquinone + 2 glutathione [RN:R05402]	2,6-dichlorohydroquinone; Cl-; glutathione disulfide; 2,3,6-trichlorohydroquinone	2,3,6-trichlorohydroquinone; glutathione; 2,3,5,6-tetrachlorohydroquinone	276.67|full	Absent	0	None	Absent	0	None	Absent	0	None	Absent	0	None	Absent	0	None	Absent	0	None	Absent	0	None	Absent	0	None	Absent	0	None	Absent	0	None	Absent	0	None	Absent	0	None
Halogenated compound utilization	Halogenated compounds breakdown	cprA	3-chloro-4-hydroxyphenylacetate reductive dehalogenase	K21566.hmm	K21566	1-haloalkane + H2O = a primary alcohol + halide [RN:R02337]	1-haloalkane; H2O	primary alcohol; halide	850.93|full	Absent	0	None	Absent	0	None	Absent	0	None	Absent	0	None	Absent	0	None	Absent	0	None	Absent	0	None	Absent	0	None	Absent	0	None	Absent	0	None	Absent	0	None	Absent	0	None
Halogenated compound utilization	Halogenated compounds breakdown	pceA	tetrachloroethene reductive dehalogenase	K21647.hmm	K21647	trichloroethene + chloride + acceptor = tetrachloroethene + reduced acceptor [RN:R05753]	trichloroethene; chloride; acceptor	tetrachloroethene; reduced acceptor	1150.07|full	Absent	0	None	Absent	0	None	Absent	0	None	Absent	0	None	Absent	0	None	Absent	0	None	Absent	0	None	Absent	0	None	Absent	0	None	Absent	0	None	Absent	0	None	Absent	0	None
Perchlorate reduction	Perchlorate reduction	pcrA	perchlorate reductase, subunit alpha	TIGR03479.hmm	N/A	reduced acceptor + perchlorate = acceptor + H2O + chlorite	perchlorate; reduced acceptor	chlorite; acceptor; H2O	559.05|full	Absent	0	None	Absent	0	None	Absent	0	None	Absent	0	None	Absent	0	None	Absent	0	None	Absent	0	None	Absent	0	None	Absent	0	None	Absent	0	None	Absent	0	None	Absent	0	None
Perchlorate reduction	Perchlorate reduction	pcrB	perchlorate reductase, subunit beta	TIGR03478.hmm	N/A	reduced acceptor + perchlorate = acceptor + H2O + chlorite	perchlorate; reduced acceptor	chlorite; acceptor; H2O	319.40|full	Absent	0	None	Absent	0	None	Absent	0	None	Absent	0	None	Absent	0	None	Absent	0	None	Absent	0	None	Absent	0	None	Absent	0	None	Absent	0	None	Absent	0	None	Absent	0	None
Chlorite reduction	Chlorite reduction	cld	chlorite dismutase	PF06778.hmm	K09162	chloride + O2 = chlorite [RN:R05721]	chloride; O2	chlorite	65|full	Absent	0	None	Absent	0	None	Absent	0	None	Absent	0	None	Absent	0	None	Absent	0	None	Absent	0	None	Absent	0	None	Absent	0	None	Absent	0	None	Absent	0	None	Absent	0	None
As cycling	Dissimilatory arsenate reduction	arrA	dissimilatory arsenate reductase	arrA.hmm	N/A	arsenate reduction	arsenate	arsenite	175|full	Absent	0	None	Absent	0	None	Absent	0	None	Absent	0	None	Absent	0	None	Absent	0	None	Absent	0	None	Absent	0	None	Absent	0	None	Absent	0	None	Absent	0	None	Absent	0	None
As cycling	Arsenate reduction for detoxification	arsC (grx)	arsenate reductase (glutaredoxin)	arsC_glut.hmm	K00537	arsenate + glutaredoxin = arsenite + glutaredoxin disulfide + H2O [RN:R05747]	arsenate; glutaredoxin	arsenite; glutaredoxin disulfide; H2O	80|full	Absent	0	None	Absent	0	None	Absent	0	None	Absent	0	None	Absent	0	None	Absent	0	None	Absent	0	None	Absent	0	None	Absent	0	None	Absent	0	None	Absent	0	None	Absent	0	None
As cycling	Arsenate reduction for detoxification	arsC (trx)	arsenate reductase (thioredoxin)	arsC_thio.hmm	K03741	arsenate + thioredoxin = arsenite + thioredoxin disulfide + H2O [RN:R10927]	arsenate; thioredoxin	arsenite; thioredoxin disulfide; H2O	172|full	Absent	0	None	Absent	0	None	Absent	0	None	Absent	0	None	Absent	0	None	Absent	0	None	Absent	0	None	Absent	0	None	Absent	0	None	Absent	0	None	Absent	0	None	Absent	0	None
As cycling	Arsenite oxidation for energy metabolism	arxA	arsenite oxidase (molybdopterin subunit)	arxA.hmm	N/A	arsenite oxidation coupled with oxygen or nirate reduction	arsenite	arsenate	600|full	Absent	0	None	Absent	0	None	Absent	0	None	Absent	0	None	Absent	0	None	Absent	0	None	Absent	0	None	Absent	0	None	Absent	0	None	Absent	0	None	Absent	0	None	Absent	0	None
As cycling	Arsenite oxidation for detoxification and energy metabolism	aioA	arsenite oxidase large subunit	aioA.hmm	K08356	arsenite + H2O + 2 oxidized cytochrome c = arsenate + 2 reduced cytochrome c + 2 H+ [RN:R09787]	arsenite; H2O; oxidized cytochrome c	arsenate; reduced cytochrome c; H+	800|full	Absent	0	None	Absent	0	None	Absent	0	None	Absent	0	None	Absent	0	None	Absent	0	None	Absent	0	None	Absent	0	None	Absent	0	None	Absent	0	None	Absent	0	None	Absent	0	None
As cycling	Arsenite methylation	arsM	arsenite methyltransferase	arsM.hmm	K07755	2 S-adenosyl-L-methionine + arsenic triglutathione + 2 thioredoxin + H2O = S-adenosyl-L-homocysteine + dimethylarsinous acid + 3 glutathione + 2 thioredoxin disulfide [RN:R12918]	S-adenosyl-L-methionine; arsenic triglutathione; thioredoxin	S-adenosyl-L-homocysteine; dimethylarsinous acid; glutathione; thioredoxin disulfide	200|full	Absent	0	None	Absent	0	None	Absent	0	None	Absent	0	None	Absent	0	None	Absent	0	None	Absent	0	None	Absent	0	None	Absent	0	None	Absent	0	None	Absent	0	None	Absent	0	None
Selenate reduction	Selenate reduction	ygfM	putative selenate reductase FAD-binding subunit	TIGR03312.hmm	K12529	selenite + H2O + acceptor = selenate + reduced acceptor [RN:R07229]	selenite; H2O; acceptor	selenate; reduced acceptor	87.85|full	Absent	0	None	Absent	0	None	Absent	0	None	Absent	0	None	Absent	0	None	Absent	0	None	Absent	0	None	Absent	0	None	Absent	0	None	Absent	0	None	Absent	0	None	Absent	0	None
Selenate reduction	Selenate reduction	xdhD	putative selenate reductase molybdopterin-binding subunit	TIGR03313.hmm	K12528	selenite + H2O + acceptor = selenate + reduced acceptor [RN:R07229]	selenite; H2O; acceptor	selenate; reduced acceptor	526.50|full	Absent	0	None	Absent	0	None	Absent	0	None	Absent	0	None	Absent	0	None	Absent	0	None	Absent	0	None	Absent	0	None	Absent	0	None	Absent	0	None	Absent	0	None	Absent	0	None
Selenate reduction	Selenate reduction	YgfK	putative selenate reductase	TIGR03315.hmm	K12527	selenite + H2O + acceptor = selenate + reduced acceptor [RN:R07229]	selenite; H2O; acceptor	selenate; reduced acceptor	354.45|full	Absent	0	None	Absent	0	None	Absent	0	None	Absent	0	None	Absent	0	None	Absent	0	None	Absent	0	None	Absent	0	None	Absent	0	None	Absent	0	None	Absent	0	None	Absent	0	None
Nitrile hydration	Nitrile hydratase	nthA	nitrile hydratase subunit alpha	TIGR01323.hmm	K01721	an aliphatic amide = a nitrile + H2O [RN:R02826]	aliphatic amide	nitrile; H2O	239.05|full	Absent	0	None	Absent	0	None	Absent	0	None	Absent	0	None	Absent	0	None	Absent	0	None	Absent	0	None	Absent	0	None	Absent	0	None	Absent	0	None	Absent	0	None	Absent	0	None
Nitrile hydration	Nitrile hydratase	nthB	nitrile hydratase subunit beta	TIGR03888.hmm	K20807	an aliphatic amide = a nitrile + H2O [RN:R02826]	aliphatic amide	nitrile; H2O	136.35|full	Absent	0	None	Absent	0	None	Absent	0	None	Absent	0	None	Absent	0	None	Absent	0	None	Absent	0	None	Absent	0	None	Absent	0	None	Absent	0	None	Absent	0	None	Absent	0	None
Iron cycling	Iron oxidation	Cyc1	Cyc1	Cyc1.hmm	N/A	Iron oxidation	N/A	N/A	98|full	Absent	0	None	Absent	0	None	Absent	0	None	Absent	0	None	Absent	0	None	Absent	0	None	Absent	0	None	Absent	0	None	Absent	0	None	Absent	0	None	Absent	0	None	Absent	0	None
Iron cycling	Iron oxidation	Cyc2_repCluster1	Cyc2_repCluster1	Cyc2_repCluster1.hmm	N/A	Iron oxidation	N/A	N/A	31.5|full	Absent	0	None	Absent	0	None	Absent	0	None	Absent	0	None	Absent	0	None	Absent	0	None	Absent	0	None	Absent	0	None	Absent	0	None	Absent	0	None	Absent	0	None	Absent	0	None
Iron cycling	Iron oxidation	Cyc2_repCluster2	Cyc2_repCluster2	Cyc2_repCluster2.hmm	N/A	Iron oxidation	N/A	N/A	27.8|full	Absent	0	None	Absent	0	None	Absent	0	None	Absent	0	None	Absent	0	None	Absent	0	None	Absent	0	None	Absent	0	None	Absent	0	None	Absent	0	None	Absent	0	None	Absent	0	None
Iron cycling	Iron oxidation	Cyc2_repCluster3	Cyc2_repCluster3	Cyc2_repCluster3.hmm	N/A	Iron oxidation	N/A	N/A	27.3|full	Absent	0	None	Absent	0	None	Absent	0	None	Absent	0	None	Absent	0	None	Absent	0	None	Absent	0	None	Absent	0	None	Absent	0	None	Absent	0	None	Absent	0	None	Absent	0	None
Iron cycling	Iron oxidation	FoxA	FoxA	FoxA.hmm	N/A	Iron oxidation	N/A	N/A	128|full	Absent	0	None	Absent	0	None	Absent	0	None	Absent	0	None	Absent	0	None	Absent	0	None	Absent	0	None	Absent	0	None	Absent	0	None	Absent	0	None	Absent	0	None	Absent	0	None
Iron cycling	Iron oxidation	FoxB	FoxB	FoxB.hmm	N/A	Iron oxidation	N/A	N/A	66|full	Absent	0	None	Absent	0	None	Absent	0	None	Absent	0	None	Absent	0	None	Absent	0	None	Absent	0	None	Absent	0	None	Absent	0	None	Absent	0	None	Absent	0	None	Absent	0	None
Iron cycling	Iron oxidation	FoxC	FoxC	FoxC.hmm	N/A	Iron oxidation	N/A	N/A	62|full	Absent	0	None	Absent	0	None	Absent	0	None	Absent	0	None	Absent	0	None	Absent	0	None	Absent	0	None	Absent	0	None	Absent	0	None	Absent	0	None	Absent	0	None	Absent	0	None
Iron cycling	Iron oxidation	FoxE	FoxE	FoxE.hmm	N/A	Iron oxidation	N/A	N/A	37|full	Absent	0	None	Absent	0	None	Absent	0	None	Absent	0	None	Absent	0	None	Absent	0	None	Absent	0	None	Absent	0	None	Absent	0	None	Absent	0	None	Absent	0	None	Absent	0	None
Iron cycling	Iron oxidation	FoxY	FoxY	FoxY.hmm	N/A	Iron oxidation	N/A	N/A	124|full	Absent	0	None	Absent	0	None	Absent	0	None	Absent	0	None	Absent	0	None	Absent	0	None	Absent	0	None	Absent	0	None	Absent	0	None	Absent	0	None	Absent	0	None	Absent	0	None
Iron cycling	Iron oxidation	FoxZ	FoxZ	FoxZ.hmm	N/A	Iron oxidation	N/A	N/A	150|full	Absent	0	None	Absent	0	None	Absent	0	None	Absent	0	None	Absent	0	None	Absent	0	None	Absent	0	None	Absent	0	None	Absent	0	None	Absent	0	None	Absent	0	None	Absent	0	None
Iron cycling	Iron oxidation	MtoA	MtoA	MtoA.hmm	N/A	Iron oxidation	N/A	N/A	140|full	Absent	0	None	Absent	0	None	Absent	0	None	Absent	0	None	Absent	0	None	Absent	0	None	Absent	0	None	Absent	0	None	Absent	0	None	Absent	0	None	Absent	0	None	Absent	0	None
Iron cycling	Iron oxidation	sulfocyanin	sulfocyanin	sulfocyanin.hmm	N/A	Iron oxidation	N/A	N/A	45.4|full	Absent	0	None	Absent	0	None	Absent	0	None	Absent	0	None	Absent	0	None	Absent	0	None	Absent	0	None	Absent	0	None	Absent	0	None	Absent	0	None	Absent	0	None	Absent	0	None
Iron cycling	Metal (Iron/Manganese) reduction	MtrA	MtrA	MtrA.hmm	N/A	Metal (Iron/Manganese) reduction	N/A	N/A	140|full	Absent	0	None	Absent	0	None	Absent	0	None	Absent	0	None	Absent	0	None	Absent	0	None	Absent	0	None	Absent	0	None	Absent	0	None	Absent	0	None	Absent	0	None	Absent	0	None
Iron cycling	Metal (Iron/Manganese) reduction	MtrB_TIGR03509	MtrB_TIGR03509	MtrB_TIGR03509.hmm	N/A	Metal (Iron/Manganese) reduction	N/A	N/A	240.05|full	Absent	0	None	Absent	0	None	Absent	0	None	Absent	0	None	Absent	0	None	Absent	0	None	Absent	0	None	Absent	0	None	Absent	0	None	Absent	0	None	Absent	0	None	Absent	0	None
Iron cycling	Metal (Iron/Manganese) reduction	MtrC_TIGR03507	MtrC_TIGR03507	MtrC_TIGR03507.hmm	N/A	Metal (Iron/Manganese) reduction	N/A	N/A	209.3|full	Absent	0	None	Absent	0	None	Absent	0	None	Absent	0	None	Absent	0	None	Absent	0	None	Absent	0	None	Absent	0	None	Absent	0	None	Absent	0	None	Absent	0	None	Absent	0	None
Iron cycling	Iron reduction	CymA	CymA	CymA.hmm	N/A	Iron reduction	N/A	N/A	237|full	Absent	0	None	Absent	0	None	Absent	0	None	Absent	0	None	Absent	0	None	Absent	0	None	Absent	0	None	Absent	0	None	Absent	0	None	Absent	0	None	Absent	0	None	Absent	0	None
Iron cycling	Iron reduction	OmcF	OmcF	OmcF.hmm	N/A	Iron reduction	N/A	N/A	83.7|full	Absent	0	None	Absent	0	None	Absent	0	None	Absent	0	None	Absent	0	None	Absent	0	None	Absent	0	None	Absent	0	None	Absent	0	None	Absent	0	None	Absent	0	None	Absent	0	None
Iron cycling	Iron reduction	OmcS	OmcS	OmcS.hmm	N/A	Iron reduction	N/A	N/A	78.2|full	Absent	0	None	Absent	0	None	Absent	0	None	Absent	0	None	Absent	0	None	Absent	0	None	Absent	0	None	Absent	0	None	Absent	0	None	Absent	0	None	Absent	0	None	Absent	0	None
Iron cycling	Iron reduction	OmcZ	OmcZ	OmcZ.hmm	N/A	Iron reduction	N/A	N/A	76.9|full	Absent	0	None	Absent	0	None	Absent	0	None	Absent	0	None	Absent	0	None	Absent	0	None	Absent	0	None	Absent	0	None	Absent	0	None	Absent	0	None	Absent	0	None	Absent	0	None
Iron cycling	Iron reduction	FmnA	FmnA	FmnA.hmm	N/A	Iron reduction	N/A	N/A	60|full	Present	1	k87_93348_111	Present	1	k87_34352_74	Absent	0	None	Present	1	k87_25903_8	Absent	0	None	Present	1	k87_1234074_3	Absent	0	None	Present	1	k87_1697341_6	Present	1	k87_517646_11	Present	3	k87_927288_9,k87_699311_4,k87_467768_2	Absent	0	None	Present	1	k87_73208_154
Iron cycling	Iron reduction	DmkA	DmkA	DmkA.hmm	N/A	Iron reduction	N/A	N/A	17|full	Absent	0	None	Absent	0	None	Absent	0	None	Absent	0	None	Absent	0	None	Absent	0	None	Absent	0	None	Absent	0	None	Absent	0	None	Absent	0	None	Present	1	k87_1121175_2	Absent	0	None
Iron cycling	Iron reduction	FmnB	FmnB	FmnB.hmm	N/A	Iron reduction	N/A	N/A	33|full	Present	1	k87_93348_83	Present	1	k87_26930_6	Absent	0	None	Absent	0	None	Absent	0	None	Present	1	k87_1488137_4	Absent	0	None	Present	2	k87_1036226_35,k87_345790_5	Present	1	k87_11826_19	Present	2	k87_107500_17,k87_1675529_7	Present	1	k87_366455_4	Absent	0	None
Iron cycling	Iron reduction	PplA	PplA	PplA.hmm	N/A	Iron reduction	N/A	N/A	32|full	Absent	0	None	Absent	0	None	Absent	0	None	Absent	0	None	Absent	0	None	Absent	0	None	Absent	0	None	Absent	0	None	Absent	0	None	Absent	0	None	Absent	0	None	Absent	0	None
Iron cycling	Iron reduction	Ndh2	Ndh2	Ndh2.hmm	N/A	Iron reduction	N/A	N/A	40|full	Absent	0	None	Absent	0	None	Present	2	k87_234526_8,k87_155688_25	Absent	0	None	Absent	0	None	Absent	0	None	Absent	0	None	Absent	0	None	Absent	0	None	Absent	0	None	Absent	0	None	Absent	0	None
Iron cycling	Iron reduction	EetA	EetA	EetA.hmm	N/A	Iron reduction	N/A	N/A	20|full	Absent	0	None	Absent	0	None	Absent	0	None	Absent	0	None	Absent	0	None	Absent	0	None	Absent	0	None	Present	1	k87_1573248_2	Present	1	k87_11826_20	Present	1	k87_1675529_8	Absent	0	None	Absent	0	None
Iron cycling	Iron reduction	EetB	EetB	EetB.hmm	N/A	Iron reduction	N/A	N/A	30|full	Absent	0	None	Present	1	k87_3733_7	Absent	0	None	Absent	0	None	Absent	0	None	Present	1	k87_248479_2	Absent	0	None	Present	1	k87_1036226_36	Present	1	k87_11826_21	Present	1	k87_1675529_6	Absent	0	None	Absent	0	None
Iron cycling	Iron reduction	DmkB	DmkB	DmkB.hmm	N/A	Iron reduction	N/A	N/A	25|full	Present	1	k87_92678_139	Present	1	k87_23522_13	Present	2	k87_213761_25,k87_155688_20	Present	1	k87_1188296_14	Absent	0	None	Present	1	k87_1388280_3	Present	2	k87_927267_11,k87_1160915_7	Present	1	k87_43873_23	Present	1	k87_97423_23	Present	1	k87_1483355_3	Present	2	k87_1464961_4,k87_1652716_11	Absent	0	None
Iron cycling	Iron reduction	DFE_0448	DFE_0448	DFE_0448.hmm	N/A	Iron reduction	N/A	N/A	27.5|full	Absent	0	None	Absent	0	None	Absent	0	None	Absent	0	None	Absent	0	None	Absent	0	None	Absent	0	None	Absent	0	None	Absent	0	None	Absent	0	None	Absent	0	None	Absent	0	None
Iron cycling	Iron reduction	DFE_0449	DFE_0449	DFE_0449.hmm	N/A	Iron reduction	N/A	N/A	30|full	Absent	0	None	Absent	0	None	Absent	0	None	Absent	0	None	Absent	0	None	Absent	0	None	Absent	0	None	Absent	0	None	Absent	0	None	Absent	0	None	Absent	0	None	Absent	0	None
Iron cycling	Iron reduction	DFE_0450	DFE_0450	DFE_0450.hmm	N/A	Iron reduction	N/A	N/A	30|full	Absent	0	None	Absent	0	None	Absent	0	None	Absent	0	None	Absent	0	None	Absent	0	None	Absent	0	None	Absent	0	None	Absent	0	None	Absent	0	None	Absent	0	None	Absent	0	None
Iron cycling	Iron reduction	DFE_0451	DFE_0451	DFE_0451.hmm	N/A	Iron reduction	N/A	N/A	64|full	Absent	0	None	Absent	0	None	Absent	0	None	Absent	0	None	Absent	0	None	Absent	0	None	Absent	0	None	Absent	0	None	Absent	0	None	Absent	0	None	Absent	0	None	Absent	0	None
Iron cycling	Iron reduction	DFE_0461	DFE_0461	DFE_0461.hmm	N/A	Iron reduction	N/A	N/A	40|full	Absent	0	None	Absent	0	None	Absent	0	None	Absent	0	None	Absent	0	None	Absent	0	None	Absent	0	None	Absent	0	None	Absent	0	None	Absent	0	None	Absent	0	None	Absent	0	None
Iron cycling	Iron reduction	DFE_0462	DFE_0462	DFE_0462.hmm	N/A	Iron reduction	N/A	N/A	40|full	Absent	0	None	Absent	0	None	Absent	0	None	Absent	0	None	Absent	0	None	Absent	0	None	Absent	0	None	Absent	0	None	Absent	0	None	Absent	0	None	Absent	0	None	Absent	0	None
Iron cycling	Iron reduction	DFE_0463	DFE_0463	DFE_0463.hmm	N/A	Iron reduction	N/A	N/A	100|full	Absent	0	None	Absent	0	None	Absent	0	None	Absent	0	None	Absent	0	None	Absent	0	None	Absent	0	None	Absent	0	None	Absent	0	None	Absent	0	None	Absent	0	None	Absent	0	None
Iron cycling	Iron reduction	DFE_0464	DFE_0464	DFE_0464.hmm	N/A	Iron reduction	N/A	N/A	25|full	Absent	0	None	Absent	0	None	Absent	0	None	Absent	0	None	Absent	0	None	Absent	0	None	Absent	0	None	Absent	0	None	Absent	0	None	Absent	0	None	Absent	0	None	Absent	0	None
Iron cycling	Iron reduction	DFE_0465	DFE_0465	DFE_0465.hmm	N/A	Iron reduction	N/A	N/A	20|full	Absent	0	None	Absent	0	None	Absent	0	None	Absent	0	None	Absent	0	None	Absent	0	None	Absent	0	None	Absent	0	None	Absent	0	None	Absent	0	None	Absent	0	None	Absent	0	None
Manganese cycling	Manganese oxidation	Manganese_oxidase_K06324	Manganese_oxidase_K06324	K06324.hmm	K06324	Manganese oxidation	N/A	N/A	572.93|full	Absent	0	None	Absent	0	None	Absent	0	None	Absent	0	None	Absent	0	None	Absent	0	None	Absent	0	None	Absent	0	None	Absent	0	None	Absent	0	None	Absent	0	None	Absent	0	None
Manganese cycling	Manganese oxidation	Manganese_oxidase_K22348	Manganese_oxidase_K22348	K22348.hmm	K22348	Manganese oxidation	N/A	N/A	387.80|full	Absent	0	None	Absent	0	None	Absent	0	None	Absent	0	None	Absent	0	None	Absent	0	None	Absent	0	None	Absent	0	None	Absent	0	None	Absent	0	None	Absent	0	None	Absent	0	None
Manganese cycling	Manganese oxidation	Manganese_oxidase_K22349	Manganese_oxidase_K22349	K22349.hmm	K22349	Manganese oxidation	N/A	N/A	1456.47|full	Absent	0	None	Absent	0	None	Absent	0	None	Absent	0	None	Absent	0	None	Absent	0	None	Absent	0	None	Absent	0	None	Absent	0	None	Absent	0	None	Absent	0	None	Absent	0	None
Manganese cycling	Manganese oxidation	Manganese_oxidase_K22350	Manganese_oxidase_K22350	K22350.hmm	K22350	Manganese oxidation	N/A	N/A	1264.13|full	Absent	0	None	Absent	0	None	Absent	0	None	Absent	0	None	Absent	0	None	Absent	0	None	Absent	0	None	Absent	0	None	Absent	0	None	Absent	0	None	Absent	0	None	Absent	0	None
Sulfur cycling enzymes (detailed)	Dissimilatory sulfur metabolism | Sulfide oxidation	fccB	flavocytochrome c sulphide dehydrogenase, flavin-binding	PF09242.hmm	K17229	hydrogen sulfide + 2 ferricytochrome c = sulfur + 2 ferrocytochrome c + 2 H+ [RN:R09499]	hydrogen sulfide; ferricytochrome c	sulfur; ferrocytochrome c; H+	266|full	Absent	0	None	Absent	0	None	Absent	0	None	Absent	0	None	Absent	0	None	Absent	0	None	Absent	0	None	Absent	0	None	Absent	0	None	Absent	0	None	Absent	0	None	Absent	0	None
Sulfur cycling enzymes (detailed)	Dissimilatory sulfur metabolism | Sulfide oxidation	sqr	sulfide:quinone oxidoreductase	sulfide_quinone_oxidoreductase_sqr.hmm	K17218	n HS- + n quinone = polysulfide + n quinol [RN:R10152]	HS-; quinone	polysulfide; quinol	300|full	Absent	0	None	Absent	0	None	Absent	0	None	Absent	0	None	Absent	0	None	Absent	0	None	Absent	0	None	Absent	0	None	Absent	0	None	Absent	0	None	Absent	0	None	Absent	0	None
Sulfur cycling enzymes (detailed)	Dissimilatory sulfur metabolism | Sulfur oxidation/Sulfite reduction	dsrA	dissimilatory sulfite reductase alpha subunit	dsrA.hmm	N/A	hydrogen sulfide + a [DsrC protein]-disulfide + 2 acceptor + 3 H2O = sulfite + a [DsrC protein]-dithiol + 2 reduced acceptor + 2 H+ [RN:R00861]	hydrogen sulfide; [DsrC protein]-disulfide; acceptor; H2O	sulfite; [DsrC protein]-dithiol; reduced acceptor; H+	200.00|full	Absent	0	None	Absent	0	None	Absent	0	None	Absent	0	None	Absent	0	None	Absent	0	None	Absent	0	None	Absent	0	None	Absent	0	None	Absent	0	None	Absent	0	None	Absent	0	None
Sulfur cycling enzymes (detailed)	Dissimilatory sulfur metabolism | Sulfur oxidation/Sulfite reduction	dsrB	dissimilatory sulfite reductase beta subunit	dsrB.hmm	N/A	hydrogen sulfide + a [DsrC protein]-disulfide + 2 acceptor + 3 H2O = sulfite + a [DsrC protein]-dithiol + 2 reduced acceptor + 2 H+ [RN:R00861]	hydrogen sulfide; [DsrC protein]-disulfide; acceptor; H2O	sulfite; [DsrC protein]-dithiol; reduced acceptor; H+	204.00|full	Absent	0	None	Absent	0	None	Absent	0	None	Absent	0	None	Absent	0	None	Absent	0	None	Absent	0	None	Absent	0	None	Absent	0	None	Absent	0	None	Absent	0	None	Absent	0	None
Sulfur cycling enzymes (detailed)	Dissimilatory sulfur metabolism | Sulfur oxidation/Sulfite reduction	dsrC	dissimilatory sulfite reductase, subunit C	dsrC.hmm	N/A	Substrate delivery	N/A	N/A	52.85|full	Absent	0	None	Absent	0	None	Absent	0	None	Absent	0	None	Absent	0	None	Absent	0	None	Absent	0	None	Absent	0	None	Absent	0	None	Absent	0	None	Absent	0	None	Absent	0	None
Sulfur cycling enzymes (detailed)	Dissimilatory sulfur metabolism | Sulfur oxidation/Sulfite reduction	dsrD	dissimilatory sulfite reductase delta subunit	dsrD.hmm	N/A	Not clear	N/A	N/A	32.80|full	Absent	0	None	Absent	0	None	Absent	0	None	Absent	0	None	Absent	0	None	Absent	0	None	Absent	0	None	Absent	0	None	Absent	0	None	Absent	0	None	Absent	0	None	Absent	0	None
Sulfur cycling enzymes (detailed)	Dissimilatory sulfur metabolism | Sulfur oxidation/Sulfite reduction	dsrE	dissimilatory sulfite reductase, subunit E	dsrE.hmm	N/A	Sulfur carrier	N/A	N/A	160.00|full	Absent	0	None	Absent	0	None	Absent	0	None	Absent	0	None	Absent	0	None	Absent	0	None	Absent	0	None	Absent	0	None	Absent	0	None	Absent	0	None	Absent	0	None	Absent	0	None
Sulfur cycling enzymes (detailed)	Dissimilatory sulfur metabolism | Sulfur oxidation/Sulfite reduction	dsrF	dissimilatory sulfite reductase, subunit F	dsrF.hmm	N/A	Sulfur carrier	N/A	N/A	155.00|full	Absent	0	None	Absent	0	None	Absent	0	None	Absent	0	None	Absent	0	None	Absent	0	None	Absent	0	None	Absent	0	None	Absent	0	None	Absent	0	None	Absent	0	None	Absent	0	None
Sulfur cycling enzymes (detailed)	Dissimilatory sulfur metabolism | Sulfur oxidation/Sulfite reduction	dsrH	dissimilatory sulfite reductase, subunit H	dsrH.hmm	N/A	Sulfur carrier	N/A	N/A	97.00|full	Absent	0	None	Absent	0	None	Absent	0	None	Absent	0	None	Absent	0	None	Absent	0	None	Absent	0	None	Absent	0	None	Absent	0	None	Absent	0	None	Absent	0	None	Absent	0	None
Sulfur cycling enzymes (detailed)	Dissimilatory sulfur metabolism | Sulfur oxidation/Sulfite reduction	dsrJ	dissimilatory sulfite reductase, subunit J	dsrJ.hmm	N/A	Transmembrane complex involved in electron transport	N/A	N/A	95.00|full	Absent	0	None	Absent	0	None	Absent	0	None	Absent	0	None	Absent	0	None	Absent	0	None	Absent	0	None	Absent	0	None	Absent	0	None	Absent	0	None	Absent	0	None	Absent	0	None
Sulfur cycling enzymes (detailed)	Dissimilatory sulfur metabolism | Sulfur oxidation/Sulfite reduction	dsrK	dissimilatory sulfite reductase, subunit K	dsrK.hmm	N/A	Transmembrane complex involved in electron transport	N/A	N/A	460.00|full	Absent	0	None	Absent	0	None	Absent	0	None	Absent	0	None	Absent	0	None	Absent	0	None	Absent	0	None	Absent	0	None	Absent	0	None	Absent	0	None	Absent	0	None	Absent	0	None
Sulfur cycling enzymes (detailed)	Dissimilatory sulfur metabolism | Sulfur oxidation/Sulfite reduction	dsrM	dissimilatory sulfite reductase, subunit M	dsrM.hmm	N/A	Transmembrane complex involved in electron transport	N/A	N/A	172.0|full	Absent	0	None	Absent	0	None	Absent	0	None	Absent	0	None	Absent	0	None	Absent	0	None	Absent	0	None	Absent	0	None	Absent	0	None	Absent	0	None	Absent	0	None	Absent	0	None
Sulfur cycling enzymes (detailed)	Dissimilatory sulfur metabolism | Sulfur oxidation/Sulfite reduction	dsrO	dissimilatory sulfite reductase, subunit O	dsrO.hmm	N/A	Transmembrane complex involved in electron transport	N/A	N/A	250.00|full	Absent	0	None	Absent	0	None	Absent	0	None	Absent	0	None	Absent	0	None	Absent	0	None	Absent	0	None	Absent	0	None	Absent	0	None	Absent	0	None	Absent	0	None	Absent	0	None
Sulfur cycling enzymes (detailed)	Dissimilatory sulfur metabolism | Sulfur oxidation/Sulfite reduction	dsrP	dissimilatory sulfite reductase, subunit P	dsrP.hmm	N/A	Transmembrane complex involved in electron transport	N/A	N/A	412.80|full	Absent	0	None	Absent	0	None	Absent	0	None	Absent	0	None	Absent	0	None	Absent	0	None	Absent	0	None	Absent	0	None	Absent	0	None	Absent	0	None	Absent	0	None	Absent	0	None
Sulfur cycling enzymes (detailed)	Dissimilatory sulfur metabolism | Sulfur oxidation/Sulfite reduction	dsrR	dissimilatory sulfite reductase, subunit R	dsrR.hmm	N/A	Not clear	N/A	N/A	80.00|full	Absent	0	None	Absent	0	None	Absent	0	None	Absent	0	None	Absent	0	None	Absent	0	None	Absent	0	None	Absent	0	None	Absent	0	None	Absent	0	None	Absent	0	None	Absent	0	None
Sulfur cycling enzymes (detailed)	Dissimilatory sulfur metabolism | Sulfur oxidation/Sulfite reduction	dsrS	dissimilatory sulfite reductase, subunit S	dsrS.hmm	N/A	Not clear	N/A	N/A	115.70|full	Absent	0	None	Absent	0	None	Absent	0	None	Absent	0	None	Absent	0	None	Absent	0	None	Absent	0	None	Absent	0	None	Absent	0	None	Absent	0	None	Absent	0	None	Absent	0	None
Sulfur cycling enzymes (detailed)	Dissimilatory sulfur metabolism | Sulfur oxidation/Sulfite reduction	dsrT	dissimilatory sulfite reductase, subunit T	dsrT.hmm	N/A	Not clear	N/A	N/A	90.00|full	Absent	0	None	Absent	0	None	Absent	0	None	Absent	0	None	Absent	0	None	Absent	0	None	Absent	0	None	Absent	0	None	Absent	0	None	Absent	0	None	Absent	0	None	Absent	0	None
Sulfur cycling enzymes (detailed)	Dissimilatory sulfur metabolism | Sulfite reduction	asrA	anaerobic sulfite reductase subunit A	asrA.hmm	K16950	Sulfite + 3 NADH + 3 H+ <=> hydrogen sulfide + 3 NAD+ + 3 H2O	sulfite; NADH; H+	hydrogen sulfide; NAD+; H2O	323.15|full	Absent	0	None	Absent	0	None	Absent	0	None	Absent	0	None	Absent	0	None	Absent	0	None	Absent	0	None	Present	1	k87_1521182_13	Absent	0	None	Absent	0	None	Absent	0	None	Absent	0	None
Sulfur cycling enzymes (detailed)	Dissimilatory sulfur metabolism | Sulfite reduction	asrB	anaerobic sulfite reductase subunit B	asrB.hmm	K16951	Sulfite + 3 NADH + 3 H+ <=> hydrogen sulfide + 3 NAD+ + 3 H2O	sulfite; NADH; H+	hydrogen sulfide; NAD+; H2O	288.60|full	Absent	0	None	Absent	0	None	Absent	0	None	Absent	0	None	Absent	0	None	Absent	0	None	Absent	0	None	Present	1	k87_1521182_14	Absent	0	None	Absent	0	None	Absent	0	None	Absent	0	None
Sulfur cycling enzymes (detailed)	Dissimilatory sulfur metabolism | Sulfite reduction	asrC	anaerobic sulfite reductase subunit C	asrC.hmm	K00385	Sulfite + 3 NADH + 3 H+ <=> hydrogen sulfide + 3 NAD+ + 3 H2O	sulfite; NADH; H+	hydrogen sulfide; NAD+; H2O	324.10|full	Absent	0	None	Absent	0	None	Absent	0	None	Absent	0	None	Absent	0	None	Absent	0	None	Absent	0	None	Absent	0	None	Absent	0	None	Absent	0	None	Absent	0	None	Absent	0	None
Sulfur cycling enzymes (detailed)	Dissimilatory sulfur metabolism | Sulfur oxidation	sdo	sulfur dioxygenase	sulfur_dioxygenase_sdo.hmm	K17725	S-sulfanylglutathione + O2 + H2O = glutathione + sulfite + 2 H+ [RN:R08678]	S-sulfanylglutathione; O2; H2O	glutathione; sulfite; H+	120|full	Absent	0	None	Absent	0	None	Absent	0	None	Present	1	k87_67986_3	Absent	0	None	Absent	0	None	Absent	0	None	Absent	0	None	Absent	0	None	Absent	0	None	Absent	0	None	Absent	0	None
Sulfur cycling enzymes (detailed)	Dissimilatory sulfur metabolism | Sulfur oxidation/reduction	sor	sulfur oxygenase/reductase	PF07682.hmm	K16952	4 sulfur + 4 H2O + O2 = 2 hydrogen sulfide + 2 sulfite [RN:R07365]	sulfur; H2O; O2	hydrogen sulfide; sulfite	300|full	Absent	0	None	Absent	0	None	Absent	0	None	Absent	0	None	Absent	0	None	Absent	0	None	Absent	0	None	Absent	0	None	Absent	0	None	Absent	0	None	Absent	0	None	Absent	0	None
Sulfur cycling enzymes (detailed)	Dissimilatory sulfur metabolism | Sulfur reduction	sreA	sulfur reductase molybdopterin subunit	K17219.hmm	K17219	sulfur + reduced acceptor = hydrogen sulfide + acceptor	sulfur, reduced acceptor	hydrogen sulfide, acceptor	1889.97|full	Absent	0	None	Absent	0	None	Absent	0	None	Absent	0	None	Absent	0	None	Absent	0	None	Absent	0	None	Absent	0	None	Absent	0	None	Absent	0	None	Absent	0	None	Absent	0	None
Sulfur cycling enzymes (detailed)	Dissimilatory sulfur metabolism | Sulfur reduction	sreB	sulfur reductase FeS subunit	K17220.hmm	K17220	sulfur + reduced acceptor = hydrogen sulfide + acceptor	sulfur, reduced acceptor	hydrogen sulfide, acceptor	486.50|full	Absent	0	None	Absent	0	None	Absent	0	None	Absent	0	None	Absent	0	None	Absent	0	None	Absent	0	None	Absent	0	None	Absent	0	None	Absent	0	None	Absent	0	None	Absent	0	None
Sulfur cycling enzymes (detailed)	Dissimilatory sulfur metabolism | Sulfur reduction	sreC	sulfur reductase membrane anchor	K17221.hmm	K17221	sulfur + reduced acceptor = hydrogen sulfide + acceptor	sulfur, reduced acceptor	hydrogen sulfide, acceptor	721.30|full	Absent	0	None	Absent	0	None	Absent	0	None	Absent	0	None	Absent	0	None	Absent	0	None	Absent	0	None	Absent	0	None	Absent	0	None	Absent	0	None	Absent	0	None	Absent	0	None
Sulfur cycling enzymes (detailed)	Dissimilatory sulfur metabolism | Thiosulfate oxidation	soxA	L-cysteine S-thiosulfotransferase	soxA.hmm	K17222	[SoxY protein]-L-cysteine + thiosulfate + 2 ferricytochrome c = [SoxY protein]-S-sulfosulfanyl-L-cysteine + 2 ferrocytochrome c + 2 H+ [RN:R12163]; [SoxY protein]-S-sulfanyl-L-cysteine + thiosulfate + 2 ferricytochrome c = [SoxY protein]-S-(2-sulfodisulfanyl)-L-cysteine + 2 ferrocytochrome c + 2 H+ [RN:R12164]	[SoxY protein]-L-cysteine; thiosulfate [CPD:C00320]; ferricytochrome c [CPD:C00125]; [SoxY protein]-S-sulfanyl-L-cysteine	[SoxY protein]-S-sulfosulfanyl-L-cysteine; ferrocytochrome c; H+; [SoxY protein]-S-(2-sulfodisulfanyl)-L-cysteine	110.00|full	Absent	0	None	Absent	0	None	Absent	0	None	Absent	0	None	Absent	0	None	Absent	0	None	Absent	0	None	Absent	0	None	Absent	0	None	Absent	0	None	Absent	0	None	Absent	0	None
Sulfur cycling enzymes (detailed)	Dissimilatory sulfur metabolism | Thiosulfate oxidation	soxB	S-sulfosulfanyl-L-cysteine sulfohydrolase	soxB.hmm	K17224	[SoxY protein]-S-sulfosulfanyl-L-cysteine + H2O = [SoxY protein]-S-sulfanyl-L-cysteine + sulfate [RN:R12096]; [SoxY protein]-S-(2-sulfodisulfanyl)-L-cysteine + H2O = [SoxY protein]-S-disulfanyl-L-cysteine + sulfate [RN:R12097]	[SoxY protein]-S-sulfosulfanyl-L-cysteine; H2O; [SoxY protein]-S-(2-sulfodisulfanyl)-L-cysteine	[SoxY protein]-S-sulfanyl-L-cysteine; sulfate; [SoxY protein]-S-disulfanyl-L-cysteine	550.00|full	Absent	0	None	Absent	0	None	Absent	0	None	Absent	0	None	Absent	0	None	Absent	0	None	Absent	0	None	Absent	0	None	Absent	0	None	Absent	0	None	Absent	0	None	Absent	0	None
Sulfur cycling enzymes (detailed)	Dissimilatory sulfur metabolism | Thiosulfate oxidation	soxC	sulfane dehydrogenase subunit SoxC	soxC.hmm	K17225	thiosulfate + 5 H2O + 8 ferricytochrome c = 2 sulfate + 8 ferrocytochrome c + 10 H+	thiosulfate; H2O; ferricytochrome c	sulfate; ferrocytochrome c; H+	320.00|full	Absent	0	None	Absent	0	None	Absent	0	None	Absent	0	None	Absent	0	None	Absent	0	None	Absent	0	None	Absent	0	None	Absent	0	None	Absent	0	None	Absent	0	None	Absent	0	None
Sulfur cycling enzymes (detailed)	Dissimilatory sulfur metabolism | Thiosulfate oxidation	soxD	S-disulfanyl-L-cysteine oxidoreductase SoxD	soxD.hmm	K22622	[SoxY protein]-S-disulfanyl-L-cysteine + 6 ferricytochrome c + 3 H2O = [SoxY protein]-S-sulfosulfanyl-L-cysteine + 6 ferrocytochrome c + 6 H+ [RN:R11971]	[SoxY protein]-S-disulfanyl-L-cysteine; ferricytochrome c; H2O	[SoxY protein]-S-sulfosulfanyl-L-cysteine; ferrocytochrome c [CPD:C00126]; H+	90.00|full	Absent	0	None	Absent	0	None	Absent	0	None	Absent	0	None	Absent	0	None	Absent	0	None	Absent	0	None	Absent	0	None	Absent	0	None	Absent	0	None	Absent	0	None	Absent	0	None
Sulfur cycling enzymes (detailed)	Dissimilatory sulfur metabolism | Thiosulfate oxidation	soxX	L-cysteine S-thiosulfotransferase	soxX.hmm	K17223	[SoxY protein]-L-cysteine + thiosulfate + 2 ferricytochrome c = [SoxY protein]-S-sulfosulfanyl-L-cysteine + 2 ferrocytochrome c + 2 H+ [RN:R12163]; [SoxY protein]-S-sulfanyl-L-cysteine + thiosulfate + 2 ferricytochrome c = [SoxY protein]-S-(2-sulfodisulfanyl)-L-cysteine + 2 ferrocytochrome c + 2 H+ [RN:R12164]	[SoxY protein]-L-cysteine; thiosulfate; ferricytochrome c; [SoxY protein]-S-sulfanyl-L-cysteine	[SoxY protein]-S-sulfosulfanyl-L-cysteine; ferrocytochrome c; H+; [SoxY protein]-S-(2-sulfodisulfanyl)-L-cysteine	61.00|full	Absent	0	None	Absent	0	None	Absent	0	None	Absent	0	None	Absent	0	None	Absent	0	None	Absent	0	None	Absent	0	None	Absent	0	None	Absent	0	None	Absent	0	None	Absent	0	None
Sulfur cycling enzymes (detailed)	Dissimilatory sulfur metabolism | Thiosulfate oxidation	soxY	sulfur-oxidizing protein SoxY	soxY.hmm	K17226	thiosulfate + 5 H2O + 8 ferricytochrome c = 2 sulfate + 8 ferrocytochrome c + 10 H+	thiosulfate; H2O; ferricytochrome c	sulfate; ferrocytochrome c; H+	125.00|full	Absent	0	None	Absent	0	None	Absent	0	None	Absent	0	None	Absent	0	None	Absent	0	None	Absent	0	None	Absent	0	None	Absent	0	None	Absent	0	None	Absent	0	None	Absent	0	None
Sulfur cycling enzymes (detailed)	Dissimilatory sulfur metabolism | Thiosulfate oxidation	soxYZ	soxYZ_like_carrier	soxYZ_like_carrier.hmm	N/A	quinoprotein dehydrogenase-associated SoxYZ-like carrier	N/A	N/A	120.00|full	Absent	0	None	Absent	0	None	Absent	0	None	Absent	0	None	Absent	0	None	Absent	0	None	Absent	0	None	Absent	0	None	Absent	0	None	Absent	0	None	Absent	0	None	Absent	0	None
Sulfur cycling enzymes (detailed)	Dissimilatory sulfur metabolism | Thiosulfate oxidation	soxZ	sulfur-oxidizing protein SoxZ	soxZ.hmm	K17227	thiosulfate + 5 H2O + 8 ferricytochrome c = 2 sulfate + 8 ferrocytochrome c + 10 H+	thiosulfate; H2O; ferricytochrome c	sulfate; ferrocytochrome c; H+	76.00|full	Absent	0	None	Absent	0	None	Absent	0	None	Absent	0	None	Absent	0	None	Absent	0	None	Absent	0	None	Absent	0	None	Absent	0	None	Absent	0	None	Absent	0	None	Absent	0	None
Sulfur cycling enzymes (detailed)	Dissimilatory sulfur metabolism | Sulfate reduction	aprA	adenylylsulfate reductase, subunit A	aprA.hmm	K00394	AMP + sulfite + acceptor = adenylyl sulfate + reduced acceptor [RN:R00860]	AMP; sulfite; acceptor	adenylyl sulfate; reduced acceptor	641.75|full	Absent	0	None	Absent	0	None	Absent	0	None	Absent	0	None	Absent	0	None	Absent	0	None	Absent	0	None	Absent	0	None	Absent	0	None	Absent	0	None	Absent	0	None	Absent	0	None
Sulfur cycling enzymes (detailed)	Dissimilatory sulfur metabolism | Sulfate reduction	aprB	adenylylsulfate reductase, subunit B	aprB.hmm	K00395	AMP + sulfite + acceptor = adenylyl sulfate + reduced acceptor [RN:R00860]	AMP; sulfite; acceptor	adenylyl sulfate; reduced acceptor	135.65|full	Absent	0	None	Absent	0	None	Absent	0	None	Absent	0	None	Absent	0	None	Absent	0	None	Absent	0	None	Absent	0	None	Absent	0	None	Absent	0	None	Absent	0	None	Absent	0	None
Sulfur cycling enzymes (detailed)	Dissimilatory sulfur metabolism | Sulfate reduction	sat	sulfate adenylyltransferase	TIGR00339.hmm	K00958	ATP + sulfate = diphosphate + adenylyl sulfate [RN:R00529]	ATP; sulfate	diphosphate; adenylyl sulfate	181.80|full	Absent	0	None	Absent	0	None	Absent	0	None	Absent	0	None	Absent	0	None	Absent	0	None	Absent	0	None	Absent	0	None	Absent	0	None	Absent	0	None	Absent	0	None	Absent	0	None
Sulfur cycling enzymes (detailed)	Dissimilatory sulfur metabolism | Thiosulfate disproportionation	phsA	thiosulfate reductase / polysulfide reductase chain A	thiosulfate_reductase_phsA.hmm	K08352	thiosulfate + a quinol = sulfite + hydrogen sulfide + a quinone [RN:R11488]	thiosulfate; quinol	sulfite; hydrogen sulfide; quinone	323|full	Absent	0	None	Absent	0	None	Absent	0	None	Absent	0	None	Absent	0	None	Absent	0	None	Absent	0	None	Absent	0	None	Absent	0	None	Absent	0	None	Absent	0	None	Absent	0	None
Sulfur cycling enzymes (detailed)	Assimilatory sulfur metabolism| Sulfate <-> APS (Adenosine 5'-phosphosulfate)	cysD	sulfate adenylyltransferase subunit 2	K00957.hmm	K00957	ATP + sulfate = diphosphate + adenylyl sulfate [RN:R00529]	ATP; sulfate	diphosphate; adenylyl sulfate	190.13|domain	Absent	0	None	Absent	0	None	Present	1	k87_103715_8	Absent	0	None	Absent	0	None	Absent	0	None	Absent	0	None	Present	1	k87_1490760_1	Absent	0	None	Absent	0	None	Present	1	k87_313596_8	Absent	0	None
Sulfur cycling enzymes (detailed)	Assimilatory sulfur metabolism| Sulfate <-> APS (Adenosine 5'-phosphosulfate)	cysN	sulfate adenylyltransferase subunit 1	K00956.hmm	K00956	ATP + sulfate = diphosphate + adenylyl sulfate [RN:R00529]	ATP; sulfate	diphosphate; adenylyl sulfate	537.13|domain	Absent	0	None	Absent	0	None	Present	1	k87_103715_7	Absent	0	None	Absent	0	None	Absent	0	None	Absent	0	None	Present	1	k87_1490760_2	Absent	0	None	Absent	0	None	Present	1	k87_313596_9	Absent	0	None
Sulfur cycling enzymes (detailed)	Assimilatory sulfur metabolism| Sulfate <-> APS (Adenosine 5'-phosphosulfate)	cysNC	bifunctional enzyme CysN/CysC	K00955.hmm	K00955	ATP + sulfate = diphosphate + adenylyl sulfate [RN:R00529]	ATP; sulfate	diphosphate; adenylyl sulfate	736.20|full	Absent	0	None	Absent	0	None	Absent	0	None	Absent	0	None	Absent	0	None	Absent	0	None	Absent	0	None	Present	1	k87_1490760_2	Absent	0	None	Absent	0	None	Absent	0	None	Absent	0	None
Sulfur cycling enzymes (detailed)	Assimilatory sulfur metabolism| APS (Adenosine 5'-phosphosulfate) <-> PAPS (3'-Phosphoadenosine 5'-phosphosulfate)	cysC	adenylylsulfate kinase	K00860.hmm	K00860	ATP + adenylyl sulfate = ADP + 3'-phosphoadenylyl sulfate [RN:R00509]	ATP; adenylyl sulfate	ADP; 3'-phosphoadenylyl sulfate	330.53|domain	Absent	0	None	Absent	0	None	Absent	0	None	Absent	0	None	Absent	0	None	Absent	0	None	Absent	0	None	Absent	0	None	Absent	0	None	Absent	0	None	Absent	0	None	Absent	0	None
Sulfur cycling enzymes (detailed)	Assimilatory sulfur metabolism| APS (Adenosine 5'-phosphosulfate) <-> PAPS (3'-Phosphoadenosine 5'-phosphosulfate)	cysNC	bifunctional enzyme CysN/CysC	K00955.hmm	K00955	ATP + adenylyl sulfate = ADP + 3'-phosphoadenylyl sulfate [RN:R00509]	ATP; adenylyl sulfate	ADP; 3'-phosphoadenylyl sulfate	736.20|full	Absent	0	None	Absent	0	None	Absent	0	None	Absent	0	None	Absent	0	None	Absent	0	None	Absent	0	None	Present	1	k87_1490760_2	Absent	0	None	Absent	0	None	Absent	0	None	Absent	0	None
Sulfur cycling enzymes (detailed)	Assimilatory sulfur metabolism| PAPS (3'-Phosphoadenosine 5'-phosphosulfate) <-> Sulfite	cysH	phosphoadenosine phosphosulfate reductase	K00390.hmm	K00390	3'-phosphoadenosine 5'-phosphosulfate + sulfite + thioredoxin disulfide = 3'-phosphoadenylyl sulfate + thioredoxin [RN:R02021]	3'-Phosphoadenosine 5'-phosphosulfate; sulfite; thioredoxin disulfide	3'-phosphoadenylyl sulfate; thioredoxin	163.33|full	Absent	0	None	Absent	0	None	Absent	0	None	Absent	0	None	Absent	0	None	Absent	0	None	Absent	0	None	Absent	0	None	Absent	0	None	Absent	0	None	Absent	0	None	Absent	0	None
Sulfur cycling enzymes (detailed)	Assimilatory sulfur metabolism| Sulfite -> Sulfide	cysJ	sulfite reductase (NADPH) flavoprotein alpha-component	K00380.hmm	K00380	hydrogen sulfide + 3 NADP+ + 3 H2O = sulfite + 3 NADPH + 3 H+ [RN:R00858]	hydrogen sulfide; NADP+	sulfite; 3 NADPH	520.13|full	Absent	0	None	Absent	0	None	Absent	0	None	Absent	0	None	Absent	0	None	Absent	0	None	Absent	0	None	Absent	0	None	Absent	0	None	Absent	0	None	Absent	0	None	Absent	0	None
Sulfur cycling enzymes (detailed)	Assimilatory sulfur metabolism| Sulfide -> Cysteine	cysK	cysteine synthase	K01738.hmm	K01738	O-acetyl-L-serine + hydrogen sulfide = L-cysteine + acetate [RN:R00897]	O-acetyl-L-serine; hydrogen sulfide	L-cysteine; acetate	424.83|domain	Absent	0	None	Present	1	k87_46958_9	Present	1	k87_120802_23	Absent	0	None	Absent	0	None	Present	1	k87_1007162_4	Present	1	k87_253363_4	Present	1	k87_43873_34	Present	1	k87_363419_4	Present	1	k87_794384_2	Present	1	k87_533505_1	Absent	0	None
Sulfur cycling enzymes (detailed)	Assimilatory sulfur metabolism| Sulfide -> Cysteine	cysM	S-sulfo-L-cysteine synthase (O-acetyl-L-serine-dependent)	K12339.hmm	K12339	O-acetyl-L-serine + hydrogen sulfide = L-cysteine + acetate [RN:R00897]	O-acetyl-L-serine; hydrogen sulfide	L-cysteine; acetate	410.00|domain	Absent	0	None	Absent	0	None	Absent	0	None	Absent	0	None	Absent	0	None	Absent	0	None	Absent	0	None	Absent	0	None	Absent	0	None	Absent	0	None	Absent	0	None	Absent	0	None
Sulfur cycling enzymes (detailed)	DMSO metabolism | DMSO (Dimethyl sulfoxide) -> Methanesulfonate	dsoA	DMS oxygenase alpha subunit	PF06099.hmm	N/A	dimethyl sulfoxide + NADH + O2 + H+ = dimethyl sulfone + NAD+ + H2O	dimethyl sulfoxide; NADH; O2	dimethyl sulfone; NAD+	50.4|full	Absent	0	None	Absent	0	None	Absent	0	None	Absent	0	None	Absent	0	None	Absent	0	None	Absent	0	None	Absent	0	None	Absent	0	None	Absent	0	None	Absent	0	None	Absent	0	None
Sulfur cycling enzymes (detailed)	DMSO metabolism | DMSO (Dimethyl sulfoxide) -> Methanesulfonate	dsoB	DMS oxygenase beta subunit	PF02332.hmm	N/A	dimethyl sulfoxide + NADH + O2 + H+ = dimethyl sulfone + NAD+ + H2O	dimethyl sulfoxide; NADH; O2	dimethyl sulfone; NAD+	160.4|full	Absent	0	None	Absent	0	None	Absent	0	None	Absent	0	None	Absent	0	None	Absent	0	None	Absent	0	None	Absent	0	None	Absent	0	None	Absent	0	None	Absent	0	None	Absent	0	None
Sulfur cycling enzymes (detailed)	DMSO metabolism | DMSO (Dimethyl sulfoxide) -> Methanesulfonate	sfnG	dimethylsulfone monooxygenase	K17228.hmm	K17228	dimethyl sulfone + FMNH2 + O2 = methanesulfinate + formaldehyde + FMN + H2O [RN:R11457]	dimethyl sulfone; FMNH2; O2	methanesulfinate; formaldehyde; FMN	348.03|domain	Absent	0	None	Absent	0	None	Absent	0	None	Absent	0	None	Absent	0	None	Absent	0	None	Absent	0	None	Absent	0	None	Absent	0	None	Absent	0	None	Absent	0	None	Absent	0	None
Sulfur cycling enzymes (detailed)	DMSO metabolism | DMSO (Dimethyl sulfoxide) -> Methanesulfonate	msuD	methanesulfonate monooxygenase	PF00296.hmm	N/A	methanesulfonate + FMNH2 + O2 = formaldehyde + sulfite + FMN + H2O + 2 H+	methanesulfonate; FMNH2; O2	formaldehyde; sulfite; FMN	264.3|full	Absent	0	None	Absent	0	None	Absent	0	None	Absent	0	None	Absent	0	None	Absent	0	None	Absent	0	None	Absent	0	None	Absent	0	None	Absent	0	None	Absent	0	None	Absent	0	None
Sulfur cycling enzymes (detailed)	DMSO metabolism | DMSO (Dimethyl sulfoxide) <-> DMS (Dimethyl sulfide)	dsoA	DMS oxygenase alpha subunit	PF06099.hmm	N/A	dimethyl sulfoxide + NADH + O2 + H+ = dimethyl sulfone + NAD+ + H2O	dimethyl sulfoxide; NADH; O2	dimethyl sulfone; NAD+	50.4|full	Absent	0	None	Absent	0	None	Absent	0	None	Absent	0	None	Absent	0	None	Absent	0	None	Absent	0	None	Absent	0	None	Absent	0	None	Absent	0	None	Absent	0	None	Absent	0	None
Sulfur cycling enzymes (detailed)	DMSO metabolism | DMSO (Dimethyl sulfoxide) <-> DMS (Dimethyl sulfide)	dsoB	DMS oxygenase beta subunit	PF02332.hmm	N/A	dimethyl sulfoxide + NADH + O2 + H+ = dimethyl sulfone + NAD+ + H2O	dimethyl sulfoxide; NADH; O2	dimethyl sulfone; NAD+	160.4|full	Absent	0	None	Absent	0	None	Absent	0	None	Absent	0	None	Absent	0	None	Absent	0	None	Absent	0	None	Absent	0	None	Absent	0	None	Absent	0	None	Absent	0	None	Absent	0	None
Sulfur cycling enzymes (detailed)	DMSO metabolism | DMSO (Dimethyl sulfoxide) <-> DMS (Dimethyl sulfide)	ddhA	dimethylsulfide dehydrogenase subunit alpha	K16964.hmm	K16964	dimethyl sulfide + 2 ferricytochrome c2 + H2O = dimethyl sulfoxide + 2 ferrocytochrome c2 + 2 H+ [RN:R09500]	dimethyl sulfide; 2 ferricytochrome c2	dimethyl sulfoxide; 2 ferrocytochrome c2	50|full	Absent	0	None	Absent	0	None	Absent	0	None	Absent	0	None	Absent	0	None	Absent	0	None	Absent	0	None	Absent	0	None	Absent	0	None	Absent	0	None	Absent	0	None	Absent	0	None
Sulfur cycling enzymes (detailed)	DMSO metabolism | DMSO (Dimethyl sulfoxide) <-> DMS (Dimethyl sulfide)	dmsA	anaerobic dimethyl sulfoxide reductase subunit A	K07306.hmm	K07306	dimethyl sulfide + menaquinone + H2O = dimethyl sulfoxide + menaquinol [RN:R09501]	dimethyl sulfide; menaquinone	dimethyl sulfoxide; menaquinol	628.77|domain	Absent	0	None	Absent	0	None	Absent	0	None	Absent	0	None	Absent	0	None	Absent	0	None	Absent	0	None	Absent	0	None	Present	1	k87_1513812_4	Absent	0	None	Absent	0	None	Absent	0	None
Sulfur cycling enzymes (detailed)	DMSO metabolism | DMS (Dimethyl sulfide) <-> Methanethiol	dmoA	dimethyl-sulfide monooxygenase subunit A	K16967.hmm	K16967	dimethyl sulfide + O2 + NADH + H+ = methanethiol + formaldehyde + NAD+ + H2O [RN:R09786]	dimethyl sulfide; O2; NADH	methanethiol; formaldehyde; NAD+	50|full	Absent	0	None	Absent	0	None	Absent	0	None	Absent	0	None	Absent	0	None	Absent	0	None	Absent	0	None	Absent	0	None	Absent	0	None	Absent	0	None	Absent	0	None	Absent	0	None
Sulfur cycling enzymes (detailed)	DMSO metabolism | DMS (Dimethyl sulfide) <-> Methanethiol	dmoB	dimethyl-sulfide monooxygenase subunit B	PF01613.hmm	N/A	dimethyl sulfide + O2 + NADH + H+ = methanethiol + formaldehyde + NAD+ + H2O [RN:R09786]	dimethyl sulfide; O2; NADH	methanethiol; formaldehyde; NAD+	50.1|full	Absent	0	None	Absent	0	None	Absent	0	None	Present	1	k87_1162504_3	Absent	0	None	Absent	0	None	Absent	0	None	Present	4	k87_450439_29,k87_1563988_4,k87_1407546_7,k87_1387171_5	Present	1	k87_1341027_14	Present	3	k87_89239_4,k87_1647759_4,k87_1072881_3	Absent	0	None	Absent	0	None
Sulfur cycling enzymes (detailed)	DMSO metabolism | DMS (Dimethyl sulfide) <-> Methanethiol	mddA	methanethiol S-methyltransferase	K21310.hmm	K21310	S-adenosyl-L-methionine + methanethiol = S-adenosyl-L-homocysteine + dimethyl sulfide [RN:R11546]	S-adenosyl-L-methionine; methanethiol	S-adenosyl-L-homocysteine; dimethyl sulfide	86.03|full	Absent	0	None	Absent	0	None	Absent	0	None	Absent	0	None	Absent	0	None	Absent	0	None	Absent	0	None	Absent	0	None	Absent	0	None	Absent	0	None	Absent	0	None	Absent	0	None
Sulfur cycling enzymes (detailed)	Sulfite production from organic sulfur | Taurine -> Sulfite	tauD	taurine dioxygenase	K03119.hmm	K03119	taurine + 2-oxoglutarate + O2 = sulfite + aminoacetaldehyde + succinate + CO2 [RN:R05320]	taurine; 2-oxoglutarate; O2	sulfite; aminoacetaldehyde; succinate; CO2	328.90|domain	Absent	0	None	Absent	0	None	Absent	0	None	Absent	0	None	Absent	0	None	Absent	0	None	Absent	0	None	Absent	0	None	Absent	0	None	Absent	0	None	Absent	0	None	Absent	0	None
Sulfur cycling enzymes (detailed)	Sulfite production from organic sulfur | Alkylsulfonate/Isethionate -> Sulfite	ssuD	alkanesulfonate monooxygenase	K04091.hmm	K04091	alkanesulfonate + FMNH2 + O2 = aldehyde + FMN + sulfite + H2O [RN:R07210]	alkanesulfonate; FMNH2; O2	aldehyde; FMN; sulfite	339.20|full	Absent	0	None	Absent	0	None	Absent	0	None	Absent	0	None	Absent	0	None	Absent	0	None	Absent	0	None	Absent	0	None	Absent	0	None	Absent	0	None	Absent	0	None	Absent	0	None
Sulfur cycling enzymes (detailed)	Sulfite production from organic sulfur | Methanesulfonate -> Sulfite	msmA	methanesulfonate monooxygenase	K16968.hmm	K16968	methanesulfonate + NADH + H+ + O2 = formaldehyde + NAD+ + sulfite + H2O [RN:R09513]	methanesulfonate; NADH; O2	formaldehyde; NAD+; sulfite	482.50|full	Absent	0	None	Absent	0	None	Absent	0	None	Absent	0	None	Absent	0	None	Absent	0	None	Absent	0	None	Absent	0	None	Absent	0	None	Absent	0	None	Absent	0	None	Absent	0	None
Sulfur cycling enzymes (detailed)	Metabolism of organic sulfur | Cysteine <-> Cystathionine	metB	cystathionine gamma-synthase	K01739.hmm	K01739	O4-succinyl-L-homoserine + L-cysteine = L-cystathionine + succinate [RN:R03260]	O4-succinyl-L-homoserine; L-cysteine	L-cystathionine; succinate	457.87|domain	Absent	0	None	Absent	0	None	Absent	0	None	Absent	0	None	Absent	0	None	Absent	0	None	Absent	0	None	Absent	0	None	Absent	0	None	Absent	0	None	Absent	0	None	Absent	0	None
Sulfur cycling enzymes (detailed)	Metabolism of organic sulfur | Cysteine <-> 3-mercaptopyruvate	aspB	aspartate aminotransferase	K00812.hmm	K00812	L-aspartate + 2-oxoglutarate = oxaloacetate + L-glutamate [RN:R00355]	L-aspartate; 2-oxoglutarate	oxaloacetate; L-glutamate	464.33|full	Absent	0	None	Present	1	k87_36921_11	Present	1	k87_90966_18	Absent	0	None	Absent	0	None	Present	1	k87_106838_7	Present	1	k87_920132_24	Absent	0	None	Present	1	k87_268039_6	Absent	0	None	Present	1	k87_463497_12	Absent	0	None
Sulfur cycling enzymes (detailed)	Metabolism of organic sulfur | OAHS (O-acetylhomoserine) + Sulfide -> Homocysteine	metY	O-acetylhomoserine (thiol)-lyase	K01740.hmm	K01740	O-acetyl-L-homoserine + methanethiol = L-methionine + acetate [RN:R00651]	O-acetyl-L-homoserine; methanethiol	L-methionine; acetate	398.37|domain	Absent	0	None	Present	1	k87_46958_10	Absent	0	None	Absent	0	None	Absent	0	None	Present	1	k87_1007162_5	Present	1	k87_48216_9	Present	2	k87_43873_35,k87_484588_25	Present	1	k87_1679183_4	Present	1	k87_1694313_2	Present	1	k87_270625_5	Absent	0	None
Sulfur cycling enzymes (detailed)	Metabolism of organic sulfur | Cystathionine -> Homocysteine	malY	cysteine-S-conjugate beta-lyase	K14155.hmm	K14155	L-cystathionine + H2O = L-homocysteine + pyruvate + ammonium	L-cystathionine	L-homocysteine; pyruvate; ammonium	285.60|full	Absent	0	None	Absent	0	None	Absent	0	None	Absent	0	None	Absent	0	None	Absent	0	None	Present	1	k87_253363_11	Present	1	k87_259808_53	Present	1	k87_1266640_4	Present	1	k87_1737465_2	Present	1	k87_1435547_3	Absent	0	None
Sulfur cycling enzymes (detailed)	Metabolism of organic sulfur | Cystathionine -> Homocysteine	metC	cysteine-S-conjugate beta-lyase	K01760.hmm	K01760	L-cystathionine + H2O = L-homocysteine + pyruvate + ammonium	L-cystathionine	L-homocysteine; pyruvate; ammonium	490.93|domain	Absent	0	None	Absent	0	None	Present	1	k87_234684_12	Absent	0	None	Absent	0	None	Absent	0	None	Absent	0	None	Absent	0	None	Absent	0	None	Absent	0	None	Absent	0	None	Absent	0	None
Sulfur cycling enzymes (detailed)	Metabolism of organic sulfur | MHO (L-methionine (R)-S-oxide) -> Methionine)	msrC	L-methionine (R)-S-oxide reductase	K08968.hmm	K08968	L-methionine-(R)-S-oxide + reduced thioredoxin = L-methionine + oxidized thioredoxin + H2O	L-methionine-(R)-S-oxide; reduced thioredoxin	L-methionine; oxidized thioredoxin	90.67|domain	Absent	0	None	Absent	0	None	Absent	0	None	Absent	0	None	Absent	0	None	Absent	0	None	Absent	0	None	Absent	0	None	Absent	0	None	Absent	0	None	Absent	0	None	Absent	0	None
Sulfur cycling enzymes (detailed)	Metabolism of organic sulfur | Homocysteine -> Methionine	metH	5-methyltetrahydrofolate--homocysteine methyltransferase	K00548.hmm	K00548	5-methyltetrahydrofolate + L-homocysteine = tetrahydrofolate + L-methionine [RN:R00946]	5-methyltetrahydrofolate; L-homocysteine	tetrahydrofolate; L-methionine	272.87|domain	Absent	0	None	Absent	0	None	Absent	0	None	Absent	0	None	Absent	0	None	Present	1	k87_1007162_1	Absent	0	None	Present	1	k87_5035_2	Present	1	k87_246022_49	Present	1	k87_1665957_8	Present	2	k87_535731_8,k87_961900_13	Absent	0	None
Sulfur cycling enzymes (detailed)	Metabolism of organic sulfur | Homocysteine <-> Methionine	metE	5-methyltetrahydropteroyltriglutamate--homocysteine methyltransferase	K00549.hmm	K00549	5-methyltetrahydropteroyltri-L-glutamate + L-homocysteine = tetrahydropteroyltri-L-glutamate + L-methionine [RN:R04405]	5-methyltetrahydropteroyltri-L-glutamate; L-homocysteine	tetrahydropteroyltri-L-glutamate; L-methionine	36.93|full	Absent	0	None	Present	1	k87_1674_17	Absent	0	None	Absent	0	None	Absent	0	None	Absent	0	None	Present	1	k87_48216_12	Absent	0	None	Absent	0	None	Absent	0	None	Absent	0	None	Absent	0	None
Sulfur cycling enzymes (detailed)	Metabolism of organic sulfur | SAH (S-adenosyl-L-homocysteine) -> Homocysteine	ahcY	adenosylhomocysteinase	K01251.hmm	K01251	S-adenosyl-L-homocysteine + H2O = L-homocysteine + adenosine [RN:R00192]	S-adenosyl-L-homocysteine	L-homocysteine; adenosine	73.23|full	Absent	0	None	Absent	0	None	Absent	0	None	Absent	0	None	Absent	0	None	Absent	0	None	Absent	0	None	Present	1	k87_1399925_12	Present	1	k87_1763086_3	Absent	0	None	Absent	0	None	Absent	0	None
Sulfur cycling enzymes (detailed)	Metabolism of organic sulfur | SRH (S-ribosylhomocysteine) -> Homocysteine	luxS	S-ribosylhomocysteine lyase	K07173.hmm	K07173	S-(5-deoxy-D-ribos-5-yl)-L-homocysteine = L-homocysteine + (4S)-4,5-dihydroxypentan-2,3-dione [RN:R01291]	S-(5-deoxy-D-ribos-5-yl)-L-homocysteine	L-homocysteine; (4S)-4,5-dihydroxypentan-2,3-dione	109.23|full	Absent	0	None	Present	1	k87_49371_7	Present	1	k87_117559_2	Absent	0	None	Absent	0	None	Present	1	k87_517670_3	Present	1	k87_934099_52	Absent	0	None	Absent	0	None	Present	1	k87_54742_5	Present	1	k87_571657_2	Present	1	k87_708019_86
Sulfur cycling enzymes (detailed)	Metabolism of organic sulfur | SAH (S-adenosyl-L-homocysteine) -> SRH (S-ribosylhomocysteine)	mtnN	adenosylhomocysteine nucleosidase	K01243.hmm	K01243	S-adenosyl-L-homocysteine + H2O = S-ribosyl-L-homocysteine + adenine	S-adenosyl-L-homocysteine	S-ribosyl-L-homocysteine; adenine	107.13|domain	Present	1	k87_85095_133	Present	1	k87_46958_20	Present	1	k87_20800_5	Present	1	k87_282330_22	Absent	0	None	Present	1	k87_517670_4	Present	1	k87_934099_53	Absent	0	None	Absent	0	None	Absent	0	None	Absent	0	None	Present	1	k87_973441_15
Sulfur cycling enzymes (detailed)	Sulfur-related amino acid metabolism | Cysteine -> Sulfide	cysK	cysteine synthase	K01738.hmm	K01738	O-acetyl-L-serine + hydrogen sulfide = L-cysteine + acetate [RN:R00897]	O-acetyl-L-serine; hydrogen sulfide	L-cysteine; acetate	424.83|domain	Absent	0	None	Present	1	k87_46958_9	Present	1	k87_120802_23	Absent	0	None	Absent	0	None	Present	1	k87_1007162_4	Present	1	k87_253363_4	Present	1	k87_43873_34	Present	1	k87_363419_4	Present	1	k87_794384_2	Present	1	k87_533505_1	Absent	0	None
Sulfur cycling enzymes (detailed)	Sulfur-related amino acid metabolism | Cysteine -> Sulfide	cysM	S-sulfo-L-cysteine synthase (O-acetyl-L-serine-dependent)	K12339.hmm	K12339	O-acetyl-L-serine + hydrogen sulfide = L-cysteine + acetate [RN:R00897]	O-acetyl-L-serine; hydrogen sulfide	L-cysteine; acetate	410.00|domain	Absent	0	None	Absent	0	None	Absent	0	None	Absent	0	None	Absent	0	None	Absent	0	None	Absent	0	None	Absent	0	None	Absent	0	None	Absent	0	None	Absent	0	None	Absent	0	None
Sulfur cycling enzymes (detailed)	Sulfur-related amino acid metabolism | Cysteine -> Sulfide	malY	cysteine-S-conjugate beta-lyase	K14155.hmm	K14155	L-cystathionine + H2O = L-homocysteine + pyruvate + ammonium	L-cystathionine	L-homocysteine; pyruvate; ammonium	285.60|full	Absent	0	None	Absent	0	None	Absent	0	None	Absent	0	None	Absent	0	None	Absent	0	None	Present	1	k87_253363_11	Present	1	k87_259808_53	Present	1	k87_1266640_4	Present	1	k87_1737465_2	Present	1	k87_1435547_3	Absent	0	None
Sulfur cycling enzymes (detailed)	Sulfur-related amino acid metabolism | Cysteine -> Sulfide	dcyD	D-cysteine desulfhydrase	K05396.hmm	K05396	D-cysteine + H2O = sulfide + NH3 + pyruvate [RN:R01874]	D-cysteine	sulfide; NH3; pyruvate	359.70|full	Absent	0	None	Absent	0	None	Absent	0	None	Absent	0	None	Absent	0	None	Absent	0	None	Absent	0	None	Absent	0	None	Absent	0	None	Absent	0	None	Absent	0	None	Absent	0	None
Sulfur cycling enzymes (detailed)	Sulfur-related amino acid metabolism | Cysteine -> Sulfide	metC	cysteine-S-conjugate beta-lyase	K01760.hmm	K01760	L-cysteine + H2O = pyruvate + hydrogen sulfide + ammonium	L-cysteine	pyruvate; hydrogen sulfide; ammonium	490.93|domain	Absent	0	None	Absent	0	None	Present	1	k87_234684_12	Absent	0	None	Absent	0	None	Absent	0	None	Absent	0	None	Absent	0	None	Absent	0	None	Absent	0	None	Absent	0	None	Absent	0	None
Sulfur cycling enzymes (detailed)	Sulfur-related amino acid metabolism | Methionine -> Methanethiol	megL	methionine gamma-lyase	PF01053.hmm	N/A	L-methionine + H2O = methanethiol + 2-oxobutanoate + ammonium	L-methionine	methanethiol; 2-oxobutanoate; ammonium	432.5|full	Absent	0	None	Present	1	k87_46958_10	Present	1	k87_234684_12	Absent	0	None	Absent	0	None	Present	1	k87_1007162_5	Present	1	k87_48216_9	Present	1	k87_43873_35	Present	1	k87_1679183_4	Absent	0	None	Absent	0	None	Absent	0	None
Sulfur cycling enzymes (detailed)	Sulfur-related amino acid metabolism | Methionine -> SAMe (S-adenosyl-L-methionine)	metK	S-adenosylmethionine synthetase	K00789.hmm	K00789	ATP + L-methionine + H2O = phosphate + diphosphate + S-adenosyl-L-methionine [RN:R00177]	ATP; L-methionin	phosphate; diphosphate; S-adenosyl-L-methionine	18.10|full	Present	1	k87_92678_75	Present	1	k87_34352_35	Present	1	k87_24510_9	Present	1	k87_864810_3	Absent	0	None	Present	1	k87_1026971_5	Present	1	k87_1683054_37	Present	1	k87_1207023_7	Present	1	k87_660982_3	Present	1	k87_374562_3	Present	1	k87_768603_7	Present	1	k87_753999_85
Sulfur cycling enzymes (detailed)	Sulfur-related amino acid metabolism | SAMe (S-adenosyl-L-methionine) -> SAH (S-adenosyl-L-homocysteine)	dcm	DNA (cytosine-5)-methyltransferase 1	K00558.hmm	K00558	S-adenosyl-L-methionine + DNA containing cytosine = S-adenosyl-L-homocysteine + DNA containing 5-methylcytosine [RN:R00380]	S-adenosyl-L-methionine; DNA containing cytosine	S-adenosyl-L-homocysteine; DNA containing 5-methylcytosine	150.10|full	Absent	0	None	Absent	0	None	Absent	0	None	Present	2	k87_76975_50,k87_1683152_1	Absent	0	None	Absent	0	None	Absent	0	None	Present	2	k87_1620684_2,k87_1620684_3	Absent	0	None	Absent	0	None	Present	2	k87_825763_10,k87_11978_3	Absent	0	None

## Sheet: FunctionHit
Category	Function	Gene.abbreviation	metabat2_RB1.3.Function.presence	metabat2_RB3.3.Function.presence	metabat2_RS5.3.Function.presence	metabat2_coassembly.1.Function.presence	metabat2_coassembly.10.Function.presence	metabat2_coassembly.14.Function.presence	metabat2_coassembly.16.Function.presence	metabat2_coassembly.28.Function.presence	metabat2_coassembly.36.Function.presence	metabat2_coassembly.50.Function.presence	metabat2_coassembly.53.Function.presence	metabat2_coassembly.7.Function.presence
Thermophilic specific	Thermophilic specific	rgy	Absent	Absent	Absent	Absent	Absent	Absent	Absent	Absent	Absent	Absent	Absent	Absent
Amino acid utilization	4-aminobutyrate aminotransferase and related aminotransferases	4-aminobutyrate aminotransferase and related aminotransferases	Absent	Absent	Absent	Absent	Absent	Absent	Absent	Absent	Absent	Absent	Absent	Absent
Amino acid utilization	Aminotransferase class I and II	aminotransferase class I and II	Absent	Absent	Absent	Absent	Absent	Absent	Present	Absent	Absent	Absent	Absent	Absent
Amino acid utilization	Phosphoserine aminotransferase	phosphoserine aminotransferase	Absent	Present	Absent	Absent	Absent	Present	Present	Present	Present	Present	Present	Absent
Amino acid utilization	Ornithine/acetylornithine aminotransferase	ornithine/acetylornithine aminotransferase	Absent	Present	Present	Absent	Absent	Absent	Present	Present	Present	Present	Absent	Absent
Amino acid utilization	Branched-chain amino acid aminotransferase/4-amino-4-deoxychorismate lyase	branched-chain amino acid aminotransferase/4-amino-4-deoxychorismate lyase	Absent	Present	Present	Absent	Absent	Present	Present	Present	Present	Present	Present	Absent
Amino acid utilization	Aspartate/tyrosine/aromatic aminotransferase	aspartate/tyrosine/aromatic aminotransferase	Absent	Present	Present	Absent	Absent	Present	Present	Present	Present	Present	Present	Absent
Amino acid utilization	Histidinol-phosphate/aromatic aminotransferase	histidinol-phosphate/aromatic aminotransferase	Absent	Present	Present	Absent	Absent	Present	Present	Present	Present	Present	Present	Absent
Amino acid utilization	Serine-pyruvate aminotransferase/archaeal aspartate aminotransferase	serine-pyruvate aminotransferase/archaeal aspartate aminotransferase	Absent	Absent	Absent	Absent	Absent	Absent	Absent	Absent	Absent	Absent	Absent	Absent
Ethanol fermentation	Acetate => Acetaldehyde	acetate => acetaldehyde	Absent	Absent	Absent	Absent	Absent	Absent	Absent	Absent	Absent	Absent	Absent	Absent
Ethanol fermentation	Acetaldehyde => Ethanol	acetaldehyde => ethanol	Present	Present	Absent	Present	Absent	Present	Absent	Absent	Present	Absent	Absent	Absent
Fatty acid degradation	acyl-CoA dehydrogenase	acyl-CoA dehydrogenase	Absent	Absent	Absent	Absent	Absent	Absent	Absent	Present	Present	Absent	Absent	Absent
Aromatics degradation	Protocatechuate/Catechol degradation	catA	Absent	Absent	Absent	Absent	Absent	Absent	Absent	Absent	Absent	Absent	Absent	Absent
Aromatics degradation	Phenol => Benzoyl-CoA	ubiX||bsdC	Absent	Absent	Present	Absent	Absent	Absent	Absent	Absent	Present	Absent	Absent	Absent
Aromatics degradation	Benzoyl-CoA reduction	bcrABCD	Absent	Absent	Absent	Absent	Absent	Absent	Absent	Absent	Absent	Absent	Absent	Absent
Complex carbon degradation	Cellulose degrading	cellobiosidase	Absent	Absent	Absent	Absent	Absent	Absent	Absent	Absent	Absent	Absent	Absent	Absent
Complex carbon degradation	Cellulose degrading	cellulase	Absent	Absent	Absent	Absent	Absent	Absent	Absent	Absent	Absent	Absent	Absent	Absent
Complex carbon degradation	Cellulose degrading	beta-glucosidase	Absent	Present	Absent	Absent	Absent	Present	Absent	Present	Present	Absent	Present	Absent
Complex carbon degradation	Hemicullulose debranching	arabinosidase	Absent	Absent	Absent	Absent	Absent	Absent	Absent	Absent	Absent	Absent	Present	Absent
Complex carbon degradation	Hemicullulose debranching	beta-glucuronidase	Absent	Present	Absent	Absent	Absent	Absent	Absent	Absent	Absent	Present	Absent	Absent
Complex carbon degradation	Hemicullulose debranching	alpha-L-rhamnosidase	Absent	Absent	Absent	Absent	Absent	Absent	Absent	Absent	Present	Absent	Present	Absent
Complex carbon degradation	Endohemicellulases	mannan endo-1,4-beta-mannosidase	Absent	Absent	Absent	Absent	Absent	Absent	Absent	Absent	Absent	Absent	Absent	Absent
Complex carbon degradation	Endohemicellulases	alpha-D-xyloside xylohydrolase	Absent	Absent	Absent	Absent	Absent	Absent	Absent	Absent	Absent	Absent	Present	Absent
Complex carbon degradation	Other oligosaccharide degrading	beta-xylosidase	Absent	Absent	Absent	Absent	Absent	Absent	Absent	Absent	Absent	Absent	Present	Absent
Complex carbon degradation	Other oligosaccharide degrading	beta-mannosidase	Absent	Absent	Absent	Absent	Absent	Absent	Absent	Absent	Absent	Absent	Absent	Absent
Complex carbon degradation	Other oligosaccharide degrading	beta-galactosidase	Absent	Present	Absent	Present	Absent	Absent	Absent	Present	Present	Absent	Present	Absent
Complex carbon degradation	Amylolytic enzymes	alpha-amylase	Absent	Absent	Absent	Absent	Absent	Absent	Absent	Absent	Absent	Absent	Present	Absent
Complex carbon degradation	Amylolytic enzymes	glucoamylase	Absent	Absent	Absent	Absent	Absent	Absent	Absent	Absent	Absent	Absent	Absent	Absent
Complex carbon degradation	Amylolytic enzymes	pullulanase	Absent	Absent	Absent	Absent	Present	Absent	Absent	Absent	Absent	Absent	Absent	Absent
Complex carbon degradation	Amylolytic enzymes	isoamylase	Absent	Absent	Absent	Absent	Absent	Absent	Absent	Absent	Absent	Absent	Absent	Absent
Complex carbon degradation	Chitin degrading	chitiniase	Absent	Absent	Absent	Absent	Absent	Absent	Absent	Absent	Absent	Absent	Absent	Absent
Complex carbon degradation	Chitin degrading	hexosaminidase	Absent	Present	Absent	Present	Absent	Absent	Absent	Present	Present	Present	Absent	Absent
Fermentation	Pyruvate oxidation	porA	Absent	Absent	Present	Absent	Absent	Absent	Absent	Absent	Present	Absent	Absent	Absent
Fermentation	Alcohol utilization	adh	Absent	Absent	Absent	Absent	Absent	Absent	Absent	Absent	Absent	Absent	Absent	Absent
Fermentation	Lactate utilization	ldh	Absent	Absent	Absent	Absent	Present	Absent	Present	Present	Absent	Absent	Absent	Absent
Fermentation	Acetogenesis	acdA||ack||pta	Present	Present	Present	Present	Absent	Present	Present	Present	Present	Present	Present	Absent
Fermentation	Acetate to acetyl-CoA	acs	Absent	Absent	Absent	Absent	Absent	Absent	Absent	Absent	Absent	Absent	Absent	Absent
Fermentation	Pyruvate <=> acetyl-CoA + formate	pflD	Absent	Present	Absent	Present	Absent	Present	Absent	Present	Absent	Absent	Absent	Absent
C1 metabolism	Methanol oxidation	mxaF or mdh	Absent	Absent	Absent	Absent	Absent	Absent	Absent	Absent	Absent	Absent	Absent	Absent
C1 metabolism	Methyl amine -> formaldehyde	mauAB	Absent	Absent	Absent	Absent	Absent	Absent	Absent	Absent	Absent	Absent	Absent	Absent
C1 metabolism	Formaldehyde oxidation	fdhA||fghA||frmA||mycoS_dep_FDH||fae	Absent	Absent	Absent	Absent	Absent	Absent	Absent	Absent	Absent	Absent	Absent	Absent
C1 metabolism	Formate oxidation	fdoG||fdwB||fdoH||fdhAB	Absent	Absent	Absent	Absent	Absent	Absent	Absent	Absent	Absent	Present	Absent	Absent
C1 metabolism	Aerobic CO oxidation	coxS||coxM||coxL	Absent	Absent	Absent	Absent	Absent	Absent	Absent	Absent	Absent	Absent	Absent	Absent
Methane metabolism	Methane oxidation - Partculate methane monooxygenase	pmoABC	Absent	Absent	Absent	Absent	Absent	Absent	Absent	Absent	Absent	Absent	Absent	Absent
Methane metabolism	Methane oxidation - Soluble methane monoxygenase	mmoBD	Absent	Absent	Absent	Absent	Absent	Absent	Absent	Absent	Present	Absent	Absent	Absent
Methane metabolism	Methane production	mcrABC	Absent	Absent	Absent	Absent	Absent	Absent	Absent	Absent	Absent	Absent	Absent	Absent
Carbon fixation	CBB cycle - Rubisco (Form I)	Form I	Absent	Absent	Absent	Absent	Absent	Absent	Absent	Absent	Absent	Absent	Absent	Absent
Carbon fixation	CBB cycle - Rubisco (Form II)	Form II	Absent	Absent	Absent	Absent	Absent	Absent	Absent	Absent	Absent	Absent	Absent	Absent
Carbon fixation	3 Hydroxypropionate cycle	mcr||K14469	Absent	Absent	Absent	Absent	Absent	Absent	Absent	Absent	Absent	Absent	Absent	Absent
Carbon fixation	3HP/4HB	K14466||K18861	Absent	Absent	Absent	Absent	Absent	Absent	Absent	Absent	Absent	Absent	Absent	Absent
Carbon fixation	DC/4-HB	K18861||4hbl	Absent	Absent	Absent	Absent	Absent	Absent	Absent	Absent	Absent	Absent	Absent	Absent
Carbon fixation	Wood Ljungdahl pathway	cdhD||cdhE||cooS	Absent	Absent	Absent	Absent	Absent	Absent	Absent	Absent	Absent	Present	Absent	Absent
Carbon fixation	Reverse TCA cycle	aclAB	Absent	Absent	Absent	Absent	Absent	Absent	Absent	Absent	Absent	Absent	Absent	Absent
Nitrogen cycling	Ammonia oxidation	amoABC	Absent	Absent	Absent	Absent	Absent	Absent	Absent	Absent	Absent	Absent	Absent	Absent
Nitrogen cycling	N2 fixation	anfDKG||nifDK||vnfDKG||nifH	Absent	Absent	Absent	Absent	Absent	Absent	Absent	Present	Absent	Present	Absent	Absent
Nitrogen cycling	Nitrite oxidation	nxrAB	Absent	Absent	Absent	Absent	Absent	Absent	Absent	Absent	Absent	Absent	Absent	Absent
Nitrogen cycling	Nitrate reduction	napAB||narGH	Absent	Absent	Absent	Absent	Absent	Absent	Absent	Absent	Absent	Absent	Absent	Absent
Nitrogen cycling	Nitrite reduction to ammonia	nrfADH||nirBD	Absent	Absent	Present	Absent	Absent	Absent	Absent	Absent	Absent	Absent	Absent	Absent
Nitrogen cycling	Nitrite reduction	nirKS||octR	Absent	Absent	Absent	Absent	Absent	Absent	Absent	Absent	Absent	Absent	Absent	Absent
Nitrogen cycling	Nitric oxide reduction	norBC	Absent	Absent	Absent	Absent	Absent	Absent	Absent	Absent	Absent	Absent	Absent	Absent
Nitrogen cycling	Nitrous oxide reduction	nosDZ	Absent	Absent	Absent	Absent	Absent	Absent	Absent	Absent	Absent	Absent	Absent	Absent
Nitrogen cycling	Anammox	hzoA||hzsA	Absent	Absent	Absent	Absent	Absent	Absent	Absent	Absent	Absent	Absent	Absent	Absent
Sulfur cycling	Sulfide oxidation	fccB||sqr	Absent	Absent	Absent	Absent	Absent	Absent	Absent	Absent	Absent	Absent	Absent	Absent
Sulfur cycling	Sulfite reduction	dsrABD||asrABC	Absent	Absent	Absent	Absent	Absent	Absent	Absent	Present	Absent	Absent	Absent	Absent
Sulfur cycling	Sulfur oxidation	sdo||sor	Absent	Absent	Absent	Present	Absent	Absent	Absent	Absent	Absent	Absent	Absent	Absent
Sulfur cycling	Sulfur reduction	sreABC||sor	Absent	Absent	Absent	Absent	Absent	Absent	Absent	Absent	Absent	Absent	Absent	Absent
Sulfur cycling	Thiosulfate oxidation	soxBCY	Absent	Absent	Absent	Absent	Absent	Absent	Absent	Absent	Absent	Absent	Absent	Absent
Sulfur cycling	Sulfate reduction	aprA||sat	Absent	Absent	Absent	Absent	Absent	Absent	Absent	Absent	Absent	Absent	Absent	Absent
Sulfur cycling	Thiosulfate disproportionation	phsA	Absent	Absent	Absent	Absent	Absent	Absent	Absent	Absent	Absent	Absent	Absent	Absent
Hydrogenases	FeFe hydrogenase	fefe-group-a13	Absent	Absent	Absent	Absent	Absent	Present	Absent	Present	Present	Absent	Absent	Absent
Hydrogenases	FeFe hydrogenase	fefe-group-a2	Absent	Absent	Absent	Absent	Absent	Absent	Absent	Present	Present	Absent	Absent	Absent
Hydrogenases	FeFe hydrogenase	fefe-group-a4	Absent	Absent	Absent	Absent	Absent	Absent	Absent	Absent	Absent	Absent	Absent	Absent
Hydrogenases	FeFe hydrogenase	fefe-group-b	Absent	Present	Absent	Absent	Absent	Present	Absent	Present	Present	Absent	Absent	Absent
Hydrogenases	FeFe hydrogenase	fefe-group-c1	Absent	Absent	Absent	Absent	Absent	Absent	Absent	Present	Present	Absent	Absent	Absent
Hydrogenases	FeFe hydrogenase	fefe-group-c2	Absent	Absent	Absent	Absent	Absent	Absent	Absent	Absent	Absent	Absent	Absent	Absent
Hydrogenases	FeFe hydrogenase	fefe-group-c3	Absent	Absent	Absent	Absent	Absent	Absent	Absent	Present	Absent	Absent	Absent	Absent
Hydrogenases	Fe hydrogenase	fe	Absent	Absent	Absent	Absent	Absent	Absent	Absent	Absent	Absent	Absent	Absent	Absent
Hydrogenases	Ni-Fe Hydrogenase	nife-group-1	Absent	Absent	Present	Absent	Absent	Absent	Absent	Absent	Absent	Present	Absent	Absent
Hydrogenases	Ni-Fe Hydrogenase	nife-group-2ade	Absent	Absent	Absent	Absent	Absent	Absent	Absent	Absent	Absent	Absent	Absent	Absent
Hydrogenases	Ni-Fe Hydrogenase	nife-group-2bc	Absent	Absent	Absent	Absent	Absent	Absent	Absent	Absent	Absent	Absent	Absent	Absent
Hydrogenases	Ni-Fe Hydrogenase	nife-group-3abd	Absent	Absent	Absent	Absent	Absent	Absent	Absent	Absent	Absent	Absent	Absent	Absent
Hydrogenases	Ni-Fe Hydrogenase	nife-group-3c	Absent	Absent	Absent	Absent	Absent	Absent	Absent	Absent	Absent	Absent	Absent	Absent
Hydrogenases	Ni-Fe Hydrogenase	nife-group-4a-g	Absent	Absent	Absent	Absent	Absent	Absent	Absent	Absent	Absent	Present	Absent	Absent
Hydrogenases	Ni-Fe Hydrogenase	nife-group-4hi	Absent	Absent	Absent	Absent	Absent	Absent	Absent	Absent	Absent	Absent	Absent	Absent
Oxidative phosphorylation	Complex I (NADH-quinone oxidoreductase)	nuoABC	Absent	Absent	Absent	Absent	Absent	Absent	Present	Absent	Absent	Absent	Present	Absent
Oxidative phosphorylation	Complex I (NAD(P)H-quinone oxidoreductase)	NdhABC	Absent	Absent	Absent	Absent	Absent	Absent	Absent	Absent	Absent	Absent	Absent	Absent
Oxidative phosphorylation	Complex II (Succinate dehydrogenase/Fumarate reductase)	sdhCD	Absent	Absent	Absent	Absent	Absent	Absent	Present	Absent	Absent	Absent	Present	Absent
Oxidative phosphorylation	Complex III (Cytochrome c reductase)	petAB||fbcH	Absent	Absent	Present	Absent	Absent	Absent	Absent	Absent	Absent	Absent	Absent	Absent
Oxidative phosphorylation	Complex V (ATP synthase: V/A-type H+/Na+-transporting ATPase)	atpAB (V/A-type)	Present	Absent	Absent	Absent	Absent	Absent	Absent	Present	Present	Absent	Absent	Present
Oxidative phosphorylation	Complex V (F-type H+-transporting ATPase)	atpAD (F-type)	Absent	Present	Present	Present	Present	Present	Present	Present	Absent	Present	Present	Present
Oxygen metabolism (Oxidative phosphorylation Complex IV)	Oxygen metabolism - cytochrome c oxidase, caa3-type	coxAB	Absent	Absent	Absent	Absent	Absent	Absent	Absent	Absent	Absent	Absent	Absent	Absent
Oxygen metabolism (Oxidative phosphorylation Complex IV)	Oxygen metabolism - cytochrome c oxidase, cbb3-type	ccoNOP	Absent	Absent	Present	Absent	Absent	Absent	Absent	Absent	Absent	Absent	Absent	Absent
Oxygen metabolism (Oxidative phosphorylation Complex IV)	Oxygen metabolism - cytochrome (quinone) oxidase, bo type	cyoABCD	Absent	Absent	Absent	Absent	Absent	Absent	Absent	Absent	Absent	Absent	Absent	Absent
Oxygen metabolism (Oxidative phosphorylation Complex IV)	Oxygen metabolism - cytochrome (quinone) oxidase, bd type	cydAB	Absent	Absent	Absent	Absent	Absent	Absent	Present	Absent	Absent	Absent	Present	Absent
Oxygen metabolism (Oxidative phosphorylation Complex IV)	Oxygen metabolism - cytochrome (quinone) oxidase, aa3 type, QoxABCD	qoxAB	Absent	Absent	Absent	Absent	Absent	Absent	Absent	Absent	Absent	Absent	Absent	Absent
Urea utilization	Urease	ureABC	Absent	Absent	Absent	Absent	Absent	Absent	Absent	Absent	Absent	Absent	Absent	Absent
Halogenated compound utilization	Halogenated compounds breakdown	E3.8.1.2||pcpC||cprA||pceA	Absent	Absent	Absent	Absent	Absent	Absent	Absent	Absent	Absent	Absent	Absent	Absent
Perchlorate reduction	Perchlorate reduction	pcrAB	Absent	Absent	Absent	Absent	Absent	Absent	Absent	Absent	Absent	Absent	Absent	Absent
Chlorite reduction	Chlorite reduction	cld	Absent	Absent	Absent	Absent	Absent	Absent	Absent	Absent	Absent	Absent	Absent	Absent
As cycling	Arsenite oxidation	arxA||aioA	Absent	Absent	Absent	Absent	Absent	Absent	Absent	Absent	Absent	Absent	Absent	Absent
As cycling	Arsenate reduction	arrA	Absent	Absent	Absent	Absent	Absent	Absent	Absent	Absent	Absent	Absent	Absent	Absent
Selenate reduction	Selenate reduction	ygfMK||xdhD	Absent	Absent	Absent	Absent	Absent	Absent	Absent	Absent	Absent	Absent	Absent	Absent
Nitrile hydration	Nitrile hydratase	nthAB	Absent	Absent	Absent	Absent	Absent	Absent	Absent	Absent	Absent	Absent	Absent	Absent
Metal reduction	Metal (Iron/Manganese) reduction	Iron reduction series genes	Present	Present	Present	Present	Absent	Present	Present	Present	Present	Present	Present	Present

## Sheet: KEGGModuleHit
Module.ID	Module	Module.Category	metabat2_RB1.3.Module.presence	metabat2_RB3.3.Module.presence	metabat2_RS5.3.Module.presence	metabat2_coassembly.1.Module.presence	metabat2_coassembly.10.Module.presence	metabat2_coassembly.14.Module.presence	metabat2_coassembly.16.Module.presence	metabat2_coassembly.28.Module.presence	metabat2_coassembly.36.Module.presence	metabat2_coassembly.50.Module.presence	metabat2_coassembly.53.Module.presence	metabat2_coassembly.7.Module.presence
M00001	Glycolysis (Embden-Meyerhof pathway), glucose => pyruvate	Central carbohydrate metabolism	Present	Present	Absent	Absent	Absent	Present	Present	Present	Present	Absent	Present	Absent
M00002	Glycolysis, core module involving three-carbon compounds	Central carbohydrate metabolism	Present	Present	Present	Present	Present	Present	Present	Present	Present	Present	Present	Present
M00003	Gluconeogenesis, oxaloacetate => fructose-6P	Central carbohydrate metabolism	Absent	Absent	Present	Absent	Absent	Absent	Present	Present	Present	Present	Absent	Absent
M00004	Pentose phosphate pathway (Pentose phosphate cycle)	Central carbohydrate metabolism	Absent	Absent	Absent	Absent	Absent	Absent	Absent	Absent	Absent	Absent	Absent	Absent
M00005	PRPP biosynthesis, ribose 5P => PRPP	Central carbohydrate metabolism	Present	Present	Present	Present	Present	Present	Present	Present	Present	Present	Absent	Present
M00006	Pentose phosphate pathway, oxidative phase, glucose 6P => ribulose 5P	Central carbohydrate metabolism	Absent	Absent	Absent	Absent	Absent	Absent	Absent	Absent	Absent	Absent	Absent	Absent
M00007	Pentose phosphate pathway, non-oxidative phase, fructose 6P => ribose 5P	Central carbohydrate metabolism	Present	Present	Present	Present	Present	Absent	Present	Present	Present	Present	Absent	Absent
M00008	Entner-Doudoroff pathway, glucose-6P => glyceraldehyde-3P + pyruvate	Central carbohydrate metabolism	Absent	Absent	Absent	Absent	Absent	Absent	Absent	Absent	Absent	Absent	Absent	Absent
M00009	Citrate cycle (TCA cycle, Krebs cycle)	Central carbohydrate metabolism	Absent	Absent	Absent	Absent	Absent	Absent	Absent	Absent	Absent	Absent	Absent	Absent
M00010	Citrate cycle, first carbon oxidation, oxaloacetate => 2-oxoglutarate	Central carbohydrate metabolism	Absent	Absent	Absent	Absent	Absent	Absent	Absent	Absent	Absent	Absent	Absent	Absent
M00011	Citrate cycle, second carbon oxidation, 2-oxoglutarate => oxaloacetate	Central carbohydrate metabolism	Absent	Absent	Absent	Absent	Absent	Absent	Absent	Absent	Absent	Absent	Absent	Absent
M00012	Glyoxylate cycle	Other carbohydrate metabolism	Absent	Absent	Absent	Absent	Absent	Absent	Absent	Absent	Absent	Absent	Absent	Absent
M00013	Malonate semialdehyde pathway, propanoyl-CoA => acetyl-CoA	Other carbohydrate metabolism	Absent	Absent	Absent	Absent	Absent	Absent	Absent	Absent	Absent	Absent	Absent	Absent
M00014	Glucuronate pathway (uronate pathway)	Other carbohydrate metabolism	Absent	Absent	Absent	Absent	Absent	Absent	Absent	Absent	Absent	Absent	Absent	Absent
M00015	Proline biosynthesis, glutamate => proline	Arginine and proline metabolism	Absent	Present	Present	Absent	Absent	Present	Absent	Present	Present	Absent	Present	Absent
M00016	Lysine biosynthesis, succinyl-DAP pathway, aspartate => lysine	Lysine metabolism	Absent	Absent	Present	Absent	Absent	Absent	Absent	Absent	Present	Present	Absent	Absent
M00017	Methionine biosynthesis, aspartate => homoserine => methionine	Cysteine and methionine metabolism	Absent	Absent	Absent	Absent	Absent	Absent	Absent	Absent	Present	Present	Absent	Absent
M00018	Threonine biosynthesis, aspartate => homoserine => threonine	Serine and threonine metabolism	Absent	Absent	Present	Absent	Absent	Absent	Present	Present	Present	Present	Absent	Absent
M00019	Valine/isoleucine biosynthesis, pyruvate => valine / 2-oxobutanoate => isoleucine	Branched-chain amino acid metabolism	Absent	Present	Absent	Absent	Absent	Present	Present	Present	Present	Absent	Present	Absent
M00020	Serine biosynthesis, glycerate-3P => serine	Serine and threonine metabolism	Absent	Absent	Absent	Absent	Absent	Absent	Present	Absent	Absent	Absent	Absent	Absent
M00021	Cysteine biosynthesis, serine => cysteine	Cysteine and methionine metabolism	Absent	Present	Present	Absent	Absent	Absent	Present	Present	Present	Present	Present	Absent
M00022	Shikimate pathway, phosphoenolpyruvate + erythrose-4P => chorismate	Aromatic amino acid metabolism	Absent	Present	Present	Absent	Absent	Present	Present	Present	Present	Present	Absent	Absent
M00023	Tryptophan biosynthesis, chorismate => tryptophan	Aromatic amino acid metabolism	Absent	Present	Absent	Absent	Absent	Absent	Absent	Absent	Present	Absent	Present	Absent
M00024	Phenylalanine biosynthesis, chorismate => phenylpyruvate => phenylalanine	Aromatic amino acid metabolism	Absent	Absent	Absent	Absent	Absent	Absent	Absent	Absent	Absent	Absent	Absent	Absent
M00025	Tyrosine biosynthesis, chorismate => HPP => tyrosine	Aromatic amino acid metabolism	Absent	Absent	Absent	Absent	Absent	Absent	Absent	Absent	Absent	Absent	Absent	Absent
M00026	Histidine biosynthesis, PRPP => histidine	Histidine metabolism	Absent	Present	Absent	Absent	Absent	Present	Absent	Present	Absent	Present	Present	Absent
M00027	GABA (gamma-Aminobutyrate) shunt	Other amino acid metabolism	Absent	Absent	Absent	Absent	Absent	Absent	Absent	Absent	Absent	Absent	Absent	Absent
M00028	Ornithine biosynthesis, glutamate => ornithine	Arginine and proline metabolism	Absent	Present	Present	Absent	Absent	Absent	Present	Present	Present	Present	Absent	Absent
M00029	Urea cycle	Arginine and proline metabolism	Absent	Absent	Absent	Absent	Absent	Absent	Absent	Absent	Absent	Absent	Absent	Absent
M00030	Lysine biosynthesis, AAA pathway, 2-oxoglutarate => 2-aminoadipate => lysine	Lysine metabolism	Absent	Absent	Absent	Absent	Absent	Absent	Absent	Absent	Absent	Absent	Absent	Absent
M00031	Lysine biosynthesis, mediated by LysW, 2-aminoadipate => lysine	Lysine metabolism	Absent	Absent	Absent	Absent	Absent	Absent	Absent	Absent	Absent	Absent	Absent	Absent
M00032	Lysine degradation, lysine => saccharopine => acetoacetyl-CoA	Lysine metabolism	Absent	Absent	Absent	Absent	Absent	Absent	Absent	Absent	Absent	Absent	Absent	Absent
M00033	Ectoine biosynthesis, aspartate => ectoine	Serine and threonine metabolism	Absent	Absent	Absent	Absent	Absent	Absent	Absent	Absent	Absent	Absent	Absent	Absent
M00034	Methionine salvage pathway	Cysteine and methionine metabolism	Absent	Absent	Absent	Absent	Absent	Absent	Absent	Absent	Absent	Absent	Absent	Absent
M00035	Methionine degradation	Cysteine and methionine metabolism	Absent	Absent	Absent	Absent	Absent	Absent	Absent	Present	Absent	Absent	Absent	Absent
M00036	Leucine degradation, leucine => acetoacetate + acetyl-CoA	Branched-chain amino acid metabolism	Absent	Absent	Absent	Absent	Absent	Absent	Absent	Absent	Absent	Absent	Absent	Absent
M00037	Melatonin biosynthesis, animals, tryptophan => serotonin => melatonin	Aromatic amino acid metabolism	Absent	Absent	Absent	Absent	Absent	Absent	Absent	Absent	Absent	Absent	Absent	Absent
M00038	Tryptophan metabolism, tryptophan => kynurenine => 2-aminomuconate	Aromatic amino acid metabolism	Absent	Absent	Absent	Absent	Absent	Absent	Absent	Absent	Absent	Absent	Absent	Absent
M00039	Monolignol biosynthesis, phenylalanine/tyrosine => monolignol	Biosynthesis of phytochemical compounds	Absent	Absent	Absent	Absent	Absent	Absent	Absent	Absent	Absent	Absent	Absent	Absent
M00040	Tyrosine biosynthesis, chorismate => arogenate => tyrosine	Aromatic amino acid metabolism	Absent	Absent	Absent	Absent	Absent	Absent	Absent	Absent	Absent	Absent	Absent	Absent
M00042	Catecholamine biosynthesis, tyrosine => dopamine => noradrenaline => adrenaline	Aromatic amino acid metabolism	Absent	Absent	Absent	Absent	Absent	Absent	Absent	Absent	Absent	Absent	Absent	Absent
M00043	Thyroid hormone biosynthesis, tyrosine => triiodothyronine/thyroxine	Aromatic amino acid metabolism	Absent	Absent	Absent	Absent	Absent	Absent	Absent	Absent	Absent	Absent	Absent	Absent
M00044	Tyrosine degradation, tyrosine => homogentisate	Aromatic amino acid metabolism	Absent	Absent	Absent	Absent	Absent	Absent	Absent	Absent	Absent	Absent	Absent	Absent
M00045	Histidine degradation, histidine => N-formiminoglutamate => glutamate	Histidine metabolism	Absent	Absent	Absent	Absent	Absent	Absent	Absent	Absent	Absent	Absent	Absent	Absent
M00046	Pyrimidine degradation, uracil => beta-alanine, thymine => 3-aminoisobutanoate	Pyrimidine metabolism	Absent	Absent	Absent	Absent	Absent	Absent	Absent	Absent	Absent	Absent	Absent	Absent
M00047	Creatine pathway	Arginine and proline metabolism	Absent	Absent	Absent	Absent	Absent	Absent	Absent	Absent	Absent	Absent	Absent	Absent
M00048	De novo purine biosynthesis, PRPP + glutamine => IMP	Purine metabolism	Absent	Present	Present	Present	Absent	Present	Present	Absent	Present	Present	Present	Absent
M00049	Adenine ribonucleotide biosynthesis, IMP => ADP,ATP	Purine metabolism	Absent	Present	Present	Present	Absent	Present	Present	Present	Present	Present	Present	Absent
M00050	Guanine ribonucleotide biosynthesis, IMP => GDP,GTP	Purine metabolism	Absent	Present	Present	Present	Absent	Present	Present	Present	Present	Present	Present	Absent
M00051	De novo pyrimidine biosynthesis, glutamine (+ PRPP) => UMP	Pyrimidine metabolism	Absent	Absent	Absent	Absent	Absent	Absent	Present	Present	Absent	Absent	Present	Absent
M00052	Pyrimidine ribonucleotide biosynthesis, UMP => UDP/UTP,CDP/CTP	Pyrimidine metabolism	Absent	Absent	Present	Absent	Present	Absent	Absent	Absent	Absent	Present	Absent	Absent
M00053	Deoxyribonucleotide biosynthesis, ADP/GDP/CDP/UDP => dATP/dGTP/dCTP/dUTP	Purine metabolism	Absent	Absent	Present	Absent	Present	Absent	Absent	Absent	Absent	Absent	Absent	Absent
M00055	N-glycan precursor biosynthesis	Glycan biosynthesis	Absent	Absent	Absent	Absent	Absent	Absent	Absent	Absent	Absent	Absent	Absent	Absent
M00056	O-glycan biosynthesis, mucin type core	Glycan biosynthesis	Absent	Absent	Absent	Absent	Absent	Absent	Absent	Absent	Absent	Absent	Absent	Absent
M00057	Glycosaminoglycan biosynthesis, linkage tetrasaccharide	Glycosaminoglycan metabolism	Absent	Absent	Absent	Absent	Absent	Absent	Absent	Absent	Absent	Absent	Absent	Absent
M00058	Glycosaminoglycan biosynthesis, chondroitin sulfate backbone	Glycosaminoglycan metabolism	Absent	Absent	Absent	Absent	Absent	Absent	Absent	Absent	Absent	Absent	Absent	Absent
M00059	Glycosaminoglycan biosynthesis, heparan sulfate backbone	Glycosaminoglycan metabolism	Absent	Absent	Absent	Absent	Absent	Absent	Absent	Absent	Absent	Absent	Absent	Absent
M00060	KDO2-lipid A biosynthesis, Raetz pathway, LpxL-LpxM type	Lipopolysaccharide metabolism	Absent	Absent	Present	Absent	Present	Absent	Absent	Absent	Absent	Absent	Present	Absent
M00061	D-Glucuronate degradation, D-glucuronate => pyruvate + D-glyceraldehyde 3P	Other carbohydrate metabolism	Absent	Present	Absent	Present	Absent	Absent	Absent	Absent	Present	Absent	Absent	Absent
M00063	CMP-KDO biosynthesis	Lipopolysaccharide metabolism	Absent	Absent	Present	Absent	Present	Absent	Absent	Absent	Absent	Absent	Present	Absent
M00064	ADP-L-glycero-D-manno-heptose biosynthesis	Lipopolysaccharide metabolism	Absent	Absent	Present	Absent	Absent	Absent	Absent	Absent	Absent	Absent	Absent	Absent
M00065	GPI-anchor biosynthesis, core oligosaccharide	Glycan biosynthesis	Absent	Absent	Absent	Absent	Absent	Absent	Absent	Absent	Absent	Absent	Absent	Absent
M00066	Lactosylceramide biosynthesis	Lipid metabolism	Absent	Absent	Absent	Absent	Absent	Absent	Absent	Absent	Absent	Absent	Absent	Absent
M00067	Sulfoglycolipids biosynthesis, ceramide/1-alkyl-2-acylglycerol => sulfatide/seminolipid	Lipid metabolism	Absent	Absent	Absent	Absent	Absent	Absent	Absent	Absent	Absent	Absent	Absent	Absent
M00068	Glycosphingolipid biosynthesis, globo-series, LacCer => Gb4Cer	Glycan biosynthesis	Absent	Absent	Absent	Absent	Absent	Absent	Absent	Absent	Absent	Absent	Absent	Absent
M00069	Glycosphingolipid biosynthesis, ganglio series, LacCer => GT3	Glycan biosynthesis	Absent	Absent	Absent	Absent	Absent	Absent	Absent	Absent	Absent	Absent	Absent	Absent
M00070	Glycosphingolipid biosynthesis, lacto-series, LacCer => Lc4Cer	Glycan biosynthesis	Absent	Absent	Absent	Absent	Absent	Absent	Absent	Absent	Absent	Absent	Absent	Absent
M00071	Glycosphingolipid biosynthesis, neolacto-series, LacCer => nLc4Cer	Glycan biosynthesis	Absent	Absent	Absent	Absent	Absent	Absent	Absent	Absent	Absent	Absent	Absent	Absent
M00072	N-glycosylation by oligosaccharyltransferase	Glycan biosynthesis	Absent	Absent	Absent	Absent	Absent	Absent	Absent	Absent	Absent	Absent	Absent	Absent
M00073	N-glycan precursor trimming	Glycan biosynthesis	Absent	Absent	Absent	Absent	Absent	Absent	Absent	Absent	Absent	Absent	Absent	Absent
M00074	N-glycan biosynthesis, high-mannose type	Glycan biosynthesis	Absent	Absent	Absent	Absent	Absent	Absent	Absent	Absent	Absent	Absent	Absent	Absent
M00075	N-glycan biosynthesis, complex type	Glycan biosynthesis	Absent	Absent	Absent	Absent	Absent	Absent	Absent	Absent	Absent	Absent	Absent	Absent
M00076	Dermatan sulfate degradation	Glycosaminoglycan metabolism	Absent	Absent	Absent	Absent	Absent	Absent	Absent	Absent	Absent	Absent	Absent	Absent
M00077	Chondroitin sulfate degradation	Glycosaminoglycan metabolism	Absent	Absent	Absent	Absent	Absent	Absent	Absent	Absent	Absent	Absent	Absent	Absent
M00078	Heparan sulfate degradation	Glycosaminoglycan metabolism	Absent	Absent	Absent	Absent	Absent	Absent	Absent	Absent	Absent	Absent	Absent	Absent
M00079	Keratan sulfate degradation	Glycosaminoglycan metabolism	Absent	Absent	Absent	Absent	Absent	Absent	Absent	Absent	Absent	Absent	Absent	Absent
M00081	Pectin degradation	Other carbohydrate metabolism	Absent	Absent	Absent	Absent	Absent	Absent	Absent	Absent	Absent	Absent	Absent	Absent
M00082	Fatty acid biosynthesis, initiation	Fatty acid metabolism	Absent	Absent	Present	Present	Present	Absent	Absent	Present	Present	Present	Absent	Absent
M00083	Fatty acid biosynthesis, elongation	Fatty acid metabolism	Absent	Present	Absent	Present	Absent	Absent	Present	Present	Present	Present	Present	Absent
M00085	Fatty acid elongation in mitochondria	Fatty acid metabolism	Absent	Absent	Absent	Absent	Absent	Absent	Absent	Absent	Absent	Absent	Absent	Absent
M00086	beta-Oxidation, acyl-CoA synthesis	Fatty acid metabolism	Absent	Absent	Absent	Absent	Absent	Absent	Present	Absent	Absent	Absent	Absent	Absent
M00087	beta-Oxidation	Fatty acid metabolism	Absent	Absent	Absent	Absent	Absent	Absent	Absent	Absent	Absent	Absent	Absent	Absent
M00088	Ketone body biosynthesis, acetyl-CoA => acetoacetate/3-hydroxybutyrate/acetone	Lipid metabolism	Absent	Absent	Absent	Absent	Absent	Absent	Absent	Absent	Absent	Absent	Absent	Absent
M00089	Triacylglycerol biosynthesis	Lipid metabolism	Absent	Absent	Absent	Absent	Absent	Absent	Absent	Absent	Absent	Absent	Absent	Absent
M00090	Phosphatidylcholine (PC) biosynthesis, choline => PC	Lipid metabolism	Absent	Absent	Absent	Absent	Absent	Absent	Absent	Absent	Absent	Absent	Absent	Absent
M00091	Phosphatidylcholine (PC) biosynthesis, PE => PC	Lipid metabolism	Absent	Absent	Absent	Absent	Absent	Absent	Absent	Absent	Absent	Absent	Absent	Absent
M00092	Phosphatidylethanolamine (PE) biosynthesis, ethanolamine => PE	Lipid metabolism	Absent	Absent	Absent	Absent	Absent	Absent	Absent	Absent	Absent	Absent	Absent	Absent
M00093	Phosphatidylethanolamine (PE) biosynthesis, PA => PS => PE	Lipid metabolism	Absent	Absent	Present	Absent	Present	Absent	Absent	Absent	Absent	Absent	Present	Absent
M00094	Ceramide biosynthesis	Lipid metabolism	Absent	Absent	Absent	Absent	Absent	Absent	Absent	Absent	Absent	Absent	Absent	Absent
M00095	C5 isoprenoid biosynthesis, mevalonate pathway	Terpenoid backbone biosynthesis	Absent	Absent	Absent	Absent	Absent	Absent	Absent	Absent	Absent	Absent	Absent	Absent
M00096	C5 isoprenoid biosynthesis, non-mevalonate pathway	Terpenoid backbone biosynthesis	Present	Present	Present	Present	Absent	Present	Present	Present	Present	Present	Present	Present
M00097	beta-Carotene biosynthesis, GGAP => beta-carotene	Plant terpenoid biosynthesis	Absent	Absent	Absent	Absent	Absent	Absent	Absent	Absent	Absent	Absent	Absent	Absent
M00098	Acylglycerol degradation	Lipid metabolism	Absent	Absent	Absent	Absent	Absent	Absent	Absent	Absent	Absent	Absent	Absent	Absent
M00099	Sphingosine biosynthesis	Lipid metabolism	Absent	Absent	Absent	Absent	Absent	Absent	Absent	Absent	Absent	Absent	Absent	Absent
M00100	Sphingosine degradation	Lipid metabolism	Absent	Absent	Absent	Absent	Absent	Absent	Absent	Absent	Absent	Absent	Absent	Absent
M00101	Cholesterol biosynthesis, squalene 2,3-epoxide => cholesterol	Sterol biosynthesis	Absent	Absent	Absent	Absent	Absent	Absent	Absent	Absent	Absent	Absent	Absent	Absent
M00102	Ergocalciferol biosynthesis, squalene 2,3-epoxide => ergosterol/ergocalciferol	Sterol biosynthesis	Absent	Absent	Absent	Absent	Absent	Absent	Absent	Absent	Absent	Absent	Absent	Absent
M00103	Cholecalciferol biosynthesis	Sterol biosynthesis	Absent	Absent	Absent	Absent	Absent	Absent	Absent	Absent	Absent	Absent	Absent	Absent
M00104	Bile acid biosynthesis, cholesterol => cholate/chenodeoxycholate	Sterol biosynthesis	Absent	Absent	Absent	Absent	Absent	Absent	Absent	Absent	Absent	Absent	Absent	Absent
M00106	Conjugated bile acid biosynthesis, cholate => taurocholate/glycocholate	Sterol biosynthesis	Absent	Absent	Absent	Absent	Absent	Absent	Absent	Absent	Absent	Absent	Absent	Absent
M00107	Steroid hormone biosynthesis, cholesterol => pregnenolone => progesterone	Sterol biosynthesis	Absent	Absent	Absent	Absent	Absent	Absent	Absent	Absent	Absent	Absent	Absent	Absent
M00108	C21-Steroid hormone biosynthesis, progesterone => corticosterone/aldosterone	Sterol biosynthesis	Absent	Absent	Absent	Absent	Absent	Absent	Absent	Absent	Absent	Absent	Absent	Absent
M00109	C21-Steroid hormone biosynthesis, progesterone => cortisol/cortisone	Sterol biosynthesis	Absent	Absent	Absent	Absent	Absent	Absent	Absent	Absent	Absent	Absent	Absent	Absent
M00110	C19/C18-Steroid hormone biosynthesis, pregnenolone => androstenedione => estrone	Sterol biosynthesis	Absent	Absent	Absent	Absent	Absent	Absent	Absent	Absent	Absent	Absent	Absent	Absent
M00112	Tocopherol/tocotorienol biosynthesis, homogentisate + phytyl/geranylgeranyl-PP => tocopherol/tocotorienol	Cofactor and vitamin metabolism	Absent	Absent	Absent	Absent	Absent	Absent	Absent	Absent	Absent	Absent	Absent	Absent
M00113	Jasmonic acid biosynthesis	Lipid metabolism	Absent	Absent	Absent	Absent	Absent	Absent	Absent	Absent	Absent	Absent	Absent	Absent
M00114	Ascorbate biosynthesis, plants, fructose-6P => ascorbate	Other carbohydrate metabolism	Absent	Absent	Absent	Absent	Absent	Absent	Absent	Absent	Absent	Absent	Absent	Absent
M00115	NAD biosynthesis, aspartate => quinolinate => NAD	Cofactor and vitamin metabolism	Absent	Present	Absent	Absent	Absent	Present	Absent	Absent	Absent	Absent	Present	Absent
M00116	Menaquinone biosynthesis, chorismate (+ polyprenyl-PP) => menaquinol	Cofactor and vitamin metabolism	Absent	Absent	Absent	Absent	Absent	Absent	Present	Absent	Absent	Absent	Absent	Absent
M00117	Ubiquinone biosynthesis, prokaryotes, chorismate (+ polyprenyl-PP) => ubiquinol	Cofactor and vitamin metabolism	Absent	Absent	Absent	Absent	Absent	Absent	Absent	Absent	Absent	Absent	Absent	Absent
M00118	Glutathione biosynthesis, glutamate => glutathione	Other amino acid metabolism	Absent	Absent	Absent	Absent	Absent	Absent	Absent	Absent	Absent	Absent	Absent	Absent
M00119	Pantothenate biosynthesis, valine/L-aspartate => pantothenate	Cofactor and vitamin metabolism	Absent	Absent	Absent	Absent	Absent	Absent	Absent	Present	Absent	Absent	Present	Absent
M00120	Coenzyme A biosynthesis, pantothenate => CoA	Cofactor and vitamin metabolism	Absent	Absent	Present	Present	Absent	Absent	Present	Present	Present	Absent	Absent	Absent
M00121	Heme biosynthesis, plants and bacteria, glutamate => heme	Cofactor and vitamin metabolism	Absent	Absent	Present	Absent	Absent	Absent	Absent	Absent	Absent	Absent	Absent	Absent
M00122	Cobalamin biosynthesis, cobyrinate a,c-diamide => cobalamin	Cofactor and vitamin metabolism	Absent	Absent	Absent	Absent	Absent	Absent	Absent	Present	Absent	Absent	Absent	Absent
M00123	Biotin biosynthesis, pimeloyl-ACP/CoA => biotin	Cofactor and vitamin metabolism	Absent	Absent	Absent	Absent	Absent	Absent	Absent	Absent	Absent	Absent	Absent	Absent
M00124	Pyridoxal-P biosynthesis, erythrose-4P => pyridoxal-P	Cofactor and vitamin metabolism	Absent	Absent	Absent	Absent	Absent	Absent	Absent	Absent	Absent	Absent	Absent	Absent
M00125	Riboflavin biosynthesis, plants and bacteria, GTP => riboflavin/FMN/FAD	Cofactor and vitamin metabolism	Absent	Absent	Absent	Absent	Absent	Absent	Absent	Present	Absent	Absent	Present	Absent
M00126	Tetrahydrofolate biosynthesis, GTP => THF	Cofactor and vitamin metabolism	Absent	Absent	Absent	Absent	Absent	Absent	Present	Present	Present	Absent	Absent	Present
M00127	Thiamine biosynthesis, prokaryotes, AIR (+ DXP/tyrosine) => TMP/TPP	Cofactor and vitamin metabolism	Absent	Absent	Absent	Absent	Absent	Absent	Absent	Absent	Absent	Absent	Absent	Absent
M00128	Ubiquinone biosynthesis, eukaryotes, 4-hydroxybenzoate + polyprenyl-PP => ubiquinol	Cofactor and vitamin metabolism	Absent	Absent	Absent	Absent	Absent	Absent	Absent	Absent	Absent	Absent	Absent	Absent
M00129	Ascorbate biosynthesis, animals, glucose-1P => ascorbate	Other carbohydrate metabolism	Absent	Absent	Absent	Absent	Absent	Absent	Absent	Absent	Absent	Absent	Absent	Absent
M00130	Inositol phosphate metabolism, PI=> PIP2 => Ins(1,4,5)P3 => Ins(1,3,4,5)P4	Other carbohydrate metabolism	Absent	Absent	Absent	Absent	Absent	Absent	Absent	Absent	Absent	Absent	Absent	Absent
M00131	Inositol phosphate metabolism, Ins(1,3,4,5)P4 => Ins(1,3,4)P3 => myo-inositol	Other carbohydrate metabolism	Absent	Absent	Absent	Absent	Absent	Absent	Absent	Absent	Absent	Absent	Absent	Absent
M00132	Inositol phosphate metabolism, Ins(1,3,4)P3 => phytate	Other carbohydrate metabolism	Absent	Absent	Absent	Absent	Absent	Absent	Absent	Absent	Absent	Absent	Absent	Absent
M00133	Polyamine biosynthesis, arginine => agmatine => putrescine => spermidine	Polyamine biosynthesis	Absent	Absent	Absent	Present	Absent	Absent	Absent	Absent	Absent	Absent	Absent	Absent
M00134	Polyamine biosynthesis, arginine => ornithine => putrescine	Polyamine biosynthesis	Absent	Absent	Absent	Absent	Absent	Absent	Absent	Absent	Absent	Absent	Absent	Absent
M00135	GABA biosynthesis, eukaryotes, putrescine => GABA	Polyamine biosynthesis	Absent	Absent	Absent	Absent	Absent	Absent	Absent	Absent	Absent	Absent	Absent	Absent
M00136	GABA biosynthesis, prokaryotes, putrescine => GABA	Polyamine biosynthesis	Absent	Absent	Absent	Absent	Absent	Absent	Absent	Absent	Absent	Absent	Absent	Absent
M00137	Flavanone biosynthesis, phenylalanine => naringenin	Biosynthesis of phytochemical compounds	Absent	Absent	Absent	Absent	Absent	Absent	Absent	Absent	Absent	Absent	Absent	Absent
M00138	Flavonoid biosynthesis, naringenin => pelargonidin	Biosynthesis of phytochemical compounds	Absent	Absent	Absent	Absent	Absent	Absent	Absent	Absent	Absent	Absent	Absent	Absent
M00140	C1-unit interconversion, prokaryotes	Cofactor and vitamin metabolism	Absent	Absent	Absent	Absent	Absent	Absent	Absent	Absent	Absent	Absent	Absent	Absent
M00141	C1-unit interconversion, eukaryotes	Cofactor and vitamin metabolism	Absent	Absent	Absent	Absent	Absent	Absent	Absent	Absent	Absent	Absent	Absent	Absent
M00142	NADH:ubiquinone oxidoreductase, mitochondria	ATP synthesis	Absent	Absent	Absent	Absent	Absent	Absent	Absent	Absent	Absent	Absent	Absent	Absent
M00143	NADH dehydrogenase (ubiquinone) Fe-S protein/flavoprotein complex, mitochondria	ATP synthesis	Absent	Absent	Absent	Absent	Absent	Absent	Absent	Absent	Absent	Absent	Absent	Absent
M00144	NADH:quinone oxidoreductase, prokaryotes	ATP synthesis	Absent	Absent	Absent	Absent	Absent	Absent	Absent	Absent	Absent	Absent	Absent	Absent
M00145	NAD(P)H:quinone oxidoreductase, chloroplasts and cyanobacteria	ATP synthesis	Absent	Absent	Absent	Absent	Absent	Absent	Absent	Absent	Absent	Absent	Absent	Absent
M00146	NADH dehydrogenase (ubiquinone) 1 alpha subcomplex	ATP synthesis	Absent	Absent	Absent	Absent	Absent	Absent	Absent	Absent	Absent	Absent	Absent	Absent
M00147	NADH dehydrogenase (ubiquinone) 1 beta subcomplex	ATP synthesis	Absent	Absent	Absent	Absent	Absent	Absent	Absent	Absent	Absent	Absent	Absent	Absent
M00148	Succinate dehydrogenase (ubiquinone)	ATP synthesis	Absent	Absent	Absent	Absent	Absent	Absent	Absent	Absent	Absent	Absent	Absent	Absent
M00149	Succinate dehydrogenase, prokaryotes	ATP synthesis	Absent	Absent	Absent	Absent	Absent	Absent	Absent	Absent	Absent	Absent	Absent	Absent
M00150	Fumarate reductase, prokaryotes	ATP synthesis	Absent	Absent	Absent	Absent	Absent	Absent	Absent	Absent	Absent	Absent	Absent	Absent
M00151	Cytochrome bc1 complex respiratory unit	ATP synthesis	Absent	Absent	Present	Absent	Absent	Absent	Absent	Absent	Absent	Absent	Absent	Absent
M00152	Cytochrome bc1 complex	ATP synthesis	Absent	Absent	Absent	Absent	Absent	Absent	Absent	Absent	Absent	Absent	Absent	Absent
M00153	Cytochrome bd ubiquinol oxidase	ATP synthesis	Absent	Absent	Absent	Absent	Absent	Absent	Absent	Absent	Absent	Absent	Absent	Absent
M00154	Cytochrome c oxidase	ATP synthesis	Absent	Absent	Absent	Absent	Absent	Absent	Absent	Absent	Absent	Absent	Absent	Absent
M00155	Cytochrome c oxidase, prokaryotes	ATP synthesis	Absent	Absent	Absent	Absent	Absent	Absent	Absent	Absent	Absent	Absent	Absent	Absent
M00156	Cytochrome c oxidase, cbb3-type	ATP synthesis	Absent	Absent	Absent	Absent	Absent	Absent	Absent	Absent	Absent	Absent	Absent	Absent
M00157	F-type ATPase, prokaryotes and chloroplasts	ATP synthesis	Absent	Absent	Present	Present	Absent	Absent	Absent	Absent	Absent	Absent	Absent	Absent
M00158	F-type ATPase, eukaryotes	ATP synthesis	Absent	Absent	Absent	Absent	Absent	Absent	Absent	Absent	Absent	Absent	Absent	Absent
M00159	V/A-type ATPase, prokaryotes	ATP synthesis	Absent	Absent	Absent	Absent	Absent	Absent	Absent	Absent	Absent	Absent	Absent	Absent
M00160	V-type ATPase, eukaryotes	ATP synthesis	Absent	Absent	Absent	Absent	Absent	Absent	Absent	Absent	Absent	Absent	Absent	Absent
M00161	Photosystem II	Photosynthesis	Absent	Absent	Absent	Absent	Absent	Absent	Absent	Absent	Absent	Absent	Absent	Absent
M00162	Cytochrome b6f complex	ATP synthesis	Absent	Absent	Absent	Absent	Absent	Absent	Absent	Absent	Absent	Absent	Absent	Absent
M00163	Photosystem I	Photosynthesis	Absent	Absent	Absent	Absent	Absent	Absent	Absent	Absent	Absent	Absent	Absent	Absent
M00165	Reductive pentose phosphate cycle (Calvin cycle)	Carbon fixation	Absent	Absent	Absent	Absent	Absent	Absent	Absent	Absent	Absent	Absent	Absent	Absent
M00166	Reductive pentose phosphate cycle, ribulose-5P => glyceraldehyde-3P	Carbon fixation	Absent	Absent	Absent	Absent	Absent	Absent	Absent	Absent	Absent	Absent	Absent	Absent
M00167	Reductive pentose phosphate cycle, glyceraldehyde-3P => ribulose-5P	Carbon fixation	Absent	Absent	Present	Absent	Absent	Absent	Absent	Absent	Absent	Absent	Absent	Absent
M00168	CAM (Crassulacean acid metabolism), dark	Carbon fixation	Absent	Absent	Absent	Absent	Absent	Absent	Absent	Absent	Absent	Absent	Absent	Absent
M00169	CAM (Crassulacean acid metabolism), light	Carbon fixation	Absent	Absent	Absent	Absent	Absent	Absent	Absent	Absent	Absent	Absent	Absent	Absent
M00170	C4-dicarboxylic acid cycle, phosphoenolpyruvate carboxykinase type	Carbon fixation	Absent	Absent	Absent	Absent	Absent	Absent	Absent	Absent	Absent	Absent	Absent	Absent
M00171	C4-dicarboxylic acid cycle, NAD - malic enzyme type	Carbon fixation	Absent	Absent	Absent	Absent	Absent	Absent	Absent	Absent	Absent	Absent	Absent	Absent
M00172	C4-dicarboxylic acid cycle, NADP - malic enzyme type	Carbon fixation	Absent	Absent	Absent	Absent	Absent	Absent	Absent	Absent	Absent	Absent	Absent	Absent
M00173	Reductive citrate cycle (Arnon-Buchanan cycle)	Carbon fixation	Absent	Absent	Absent	Absent	Absent	Absent	Absent	Absent	Absent	Absent	Absent	Absent
M00174	Methane oxidation, methanotroph, methane => formaldehyde	Methane metabolism	Absent	Absent	Absent	Absent	Absent	Absent	Absent	Absent	Absent	Absent	Absent	Absent
M00175	Nitrogen fixation, nitrogen => ammonia	Nitrogen metabolism	Absent	Absent	Absent	Absent	Absent	Absent	Absent	Absent	Absent	Absent	Absent	Absent
M00176	Assimilatory sulfate reduction, sulfate => H2S	Sulfur metabolism	Absent	Absent	Absent	Absent	Absent	Absent	Absent	Absent	Absent	Absent	Absent	Absent
M00307	Pyruvate oxidation, pyruvate => acetyl-CoA	Central carbohydrate metabolism	Present	Present	Present	Present	Present	Absent	Absent	Present	Present	Present	Present	Present
M00308	Semi-phosphorylative Entner-Doudoroff pathway, gluconate => glycerate-3P	Central carbohydrate metabolism	Absent	Present	Absent	Present	Absent	Present	Absent	Absent	Present	Absent	Present	Absent
M00309	Non-phosphorylative Entner-Doudoroff pathway, gluconate/galactonate => glycerate	Central carbohydrate metabolism	Absent	Absent	Absent	Absent	Absent	Absent	Absent	Absent	Absent	Absent	Absent	Absent
M00338	Cysteine biosynthesis, homocysteine + serine => cysteine	Cysteine and methionine metabolism	Absent	Absent	Absent	Absent	Absent	Absent	Absent	Absent	Absent	Absent	Absent	Absent
M00344	Formaldehyde assimilation, xylulose monophosphate pathway	Methane metabolism	Absent	Absent	Absent	Absent	Absent	Absent	Absent	Absent	Absent	Absent	Absent	Absent
M00345	Formaldehyde assimilation, ribulose monophosphate pathway	Methane metabolism	Absent	Absent	Absent	Absent	Absent	Absent	Absent	Absent	Absent	Absent	Absent	Absent
M00346	Formaldehyde assimilation, serine pathway	Methane metabolism	Absent	Absent	Absent	Absent	Absent	Absent	Absent	Absent	Absent	Absent	Absent	Absent
M00356	Methanogenesis, methanol => methane	Methane metabolism	Absent	Absent	Absent	Absent	Absent	Absent	Absent	Absent	Absent	Absent	Absent	Absent
M00357	Methanogenesis, acetate => methane	Methane metabolism	Absent	Absent	Absent	Absent	Absent	Absent	Absent	Absent	Absent	Absent	Absent	Absent
M00358	Coenzyme M biosynthesis	Methane metabolism	Absent	Absent	Absent	Absent	Absent	Absent	Absent	Absent	Absent	Absent	Absent	Absent
M00363	EHEC pathogenicity signature, Shiga toxin	Pathogenicity	Absent	Absent	Absent	Absent	Absent	Absent	Absent	Absent	Absent	Absent	Absent	Absent
M00364	C10-C20 isoprenoid biosynthesis, bacteria	Terpenoid backbone biosynthesis	Absent	Absent	Absent	Absent	Absent	Absent	Absent	Absent	Absent	Absent	Absent	Absent
M00365	C10-C20 isoprenoid biosynthesis, archaea	Terpenoid backbone biosynthesis	Absent	Absent	Absent	Absent	Absent	Absent	Absent	Absent	Absent	Absent	Absent	Absent
M00366	C10-C20 isoprenoid biosynthesis, plants	Terpenoid backbone biosynthesis	Absent	Absent	Absent	Absent	Absent	Absent	Absent	Absent	Absent	Absent	Absent	Absent
M00367	C10-C20 isoprenoid biosynthesis, non-plant eukaryotes	Terpenoid backbone biosynthesis	Absent	Absent	Absent	Absent	Absent	Absent	Absent	Absent	Absent	Absent	Absent	Absent
M00368	Ethylene biosynthesis, methionine => ethylene	Cysteine and methionine metabolism	Absent	Absent	Absent	Absent	Absent	Absent	Absent	Absent	Absent	Absent	Absent	Absent
M00369	Cyanogenic glycoside biosynthesis, tyrosine => dhurrin	Other amino acid metabolism	Absent	Absent	Absent	Absent	Absent	Absent	Absent	Absent	Absent	Absent	Absent	Absent
M00370	Glucosinolate biosynthesis, tryptophan => glucobrassicin	Biosynthesis of phytochemical compounds	Absent	Absent	Absent	Absent	Absent	Absent	Absent	Absent	Absent	Absent	Absent	Absent
M00371	Castasterone biosynthesis, campesterol => castasterone	Plant terpenoid biosynthesis	Absent	Absent	Absent	Absent	Absent	Absent	Absent	Absent	Absent	Absent	Absent	Absent
M00372	Abscisic acid biosynthesis, beta-carotene => abscisic acid	Plant terpenoid biosynthesis	Absent	Absent	Absent	Absent	Absent	Absent	Absent	Absent	Absent	Absent	Absent	Absent
M00373	Ethylmalonyl pathway	Other carbohydrate metabolism	Absent	Absent	Absent	Absent	Absent	Absent	Absent	Absent	Absent	Absent	Absent	Absent
M00374	Dicarboxylate-hydroxybutyrate cycle	Carbon fixation	Absent	Absent	Absent	Absent	Absent	Absent	Absent	Absent	Absent	Absent	Absent	Absent
M00375	Hydroxypropionate-hydroxybutylate cycle	Carbon fixation	Absent	Absent	Absent	Absent	Absent	Absent	Absent	Absent	Absent	Absent	Absent	Absent
M00376	3-Hydroxypropionate bi-cycle	Carbon fixation	Absent	Absent	Absent	Absent	Absent	Absent	Absent	Absent	Absent	Absent	Absent	Absent
M00377	Reductive acetyl-CoA pathway (Wood-Ljungdahl pathway)	Carbon fixation	Absent	Absent	Absent	Absent	Absent	Absent	Absent	Absent	Absent	Absent	Absent	Absent
M00378	F420 biosynthesis, archaea	Methane metabolism	Absent	Absent	Absent	Absent	Absent	Absent	Absent	Absent	Absent	Absent	Absent	Absent
M00415	Fatty acid elongation in endoplasmic reticulum	Fatty acid metabolism	Absent	Absent	Absent	Absent	Absent	Absent	Absent	Absent	Absent	Absent	Absent	Absent
M00416	Cytochrome aa3-600 menaquinol oxidase	ATP synthesis	Absent	Absent	Absent	Absent	Absent	Absent	Absent	Absent	Absent	Absent	Absent	Absent
M00417	Cytochrome o ubiquinol oxidase	ATP synthesis	Absent	Absent	Absent	Absent	Absent	Absent	Absent	Absent	Absent	Absent	Absent	Absent
M00418	Toluene degradation, anaerobic, toluene => benzoyl-CoA	Aromatics degradation	Absent	Absent	Absent	Absent	Absent	Absent	Absent	Absent	Absent	Absent	Absent	Absent
M00419	Cymene degradation, p-cymene => p-cumate	Aromatics degradation	Absent	Absent	Absent	Absent	Absent	Absent	Absent	Absent	Absent	Absent	Absent	Absent
M00422	Acetyl-CoA pathway, CO2 => acetyl-CoA	Methane metabolism	Absent	Absent	Absent	Absent	Absent	Absent	Absent	Absent	Absent	Absent	Absent	Absent
M00432	Leucine biosynthesis, 2-oxoisovalerate => 2-oxoisocaproate	Branched-chain amino acid metabolism	Absent	Present	Absent	Absent	Absent	Present	Present	Present	Present	Present	Present	Absent
M00433	Lysine biosynthesis, 2-oxoglutarate => 2-oxoadipate	Lysine metabolism	Absent	Absent	Absent	Absent	Absent	Absent	Absent	Absent	Absent	Absent	Absent	Absent
M00525	Lysine biosynthesis, acetyl-DAP pathway, aspartate => lysine	Lysine metabolism	Absent	Absent	Absent	Absent	Absent	Absent	Absent	Absent	Absent	Absent	Absent	Absent
M00526	Lysine biosynthesis, DAP dehydrogenase pathway, aspartate => lysine	Lysine metabolism	Present	Absent	Present	Present	Absent	Absent	Absent	Absent	Present	Present	Absent	Absent
M00527	Lysine biosynthesis, DAP aminotransferase pathway, aspartate => lysine	Lysine metabolism	Present	Present	Present	Present	Absent	Absent	Absent	Present	Present	Present	Absent	Absent
M00528	Nitrification, ammonia => nitrite	Nitrogen metabolism	Absent	Absent	Absent	Absent	Absent	Absent	Absent	Absent	Absent	Absent	Absent	Absent
M00529	Denitrification, nitrate => nitrogen	Nitrogen metabolism	Absent	Absent	Absent	Absent	Absent	Absent	Absent	Absent	Absent	Absent	Absent	Absent
M00530	Dissimilatory nitrate reduction, nitrate => ammonia	Nitrogen metabolism	Absent	Absent	Absent	Absent	Absent	Absent	Absent	Absent	Absent	Absent	Absent	Absent
M00531	Assimilatory nitrate reduction, nitrate => ammonia	Nitrogen metabolism	Absent	Absent	Absent	Absent	Absent	Absent	Absent	Absent	Absent	Absent	Absent	Absent
M00532	Photorespiration	Other carbohydrate metabolism	Absent	Absent	Absent	Absent	Absent	Absent	Absent	Absent	Absent	Absent	Absent	Absent
M00533	Homoprotocatechuate degradation, homoprotocatechuate => 2-oxohept-3-enedioate	Aromatic amino acid metabolism	Absent	Absent	Absent	Absent	Absent	Absent	Absent	Absent	Absent	Absent	Absent	Absent
M00534	Naphthalene degradation, naphthalene => salicylate	Aromatics degradation	Absent	Absent	Absent	Absent	Absent	Absent	Absent	Absent	Absent	Absent	Absent	Absent
M00535	Isoleucine biosynthesis, pyruvate => 2-oxobutanoate	Branched-chain amino acid metabolism	Absent	Absent	Absent	Absent	Absent	Absent	Absent	Absent	Absent	Absent	Present	Absent
M00537	Xylene degradation, xylene => methylbenzoate	Aromatics degradation	Absent	Absent	Absent	Absent	Absent	Absent	Absent	Absent	Absent	Absent	Absent	Absent
M00538	Toluene degradation, toluene => benzoate	Aromatics degradation	Absent	Absent	Absent	Absent	Absent	Absent	Absent	Absent	Absent	Absent	Absent	Absent
M00539	Cumate degradation, p-cumate => 2-oxopent-4-enoate + 2-methylpropanoate	Aromatics degradation	Absent	Absent	Absent	Absent	Absent	Absent	Absent	Absent	Absent	Absent	Absent	Absent
M00540	Benzoate degradation, cyclohexanecarboxylic acid =>pimeloyl-CoA	Aromatics degradation	Absent	Absent	Absent	Absent	Absent	Absent	Absent	Absent	Absent	Absent	Absent	Absent
M00541	Benzoyl-CoA degradation, benzoyl-CoA => 3-hydroxypimeloyl-CoA	Aromatics degradation	Absent	Absent	Absent	Absent	Absent	Absent	Absent	Absent	Absent	Absent	Absent	Absent
M00542	EHEC/EPEC pathogenicity signature, T3SS and effectors	Pathogenicity	Absent	Absent	Absent	Absent	Absent	Absent	Absent	Absent	Absent	Absent	Absent	Absent
M00543	Biphenyl degradation, biphenyl => 2-oxopent-4-enoate + benzoate	Aromatics degradation	Absent	Absent	Absent	Absent	Absent	Absent	Absent	Absent	Absent	Absent	Absent	Absent
M00544	Carbazole degradation, carbazole => 2-oxopent-4-enoate + anthranilate	Aromatics degradation	Absent	Absent	Absent	Absent	Absent	Absent	Absent	Absent	Absent	Absent	Absent	Absent
M00545	Trans-cinnamate degradation, trans-cinnamate => acetyl-CoA	Aromatics degradation	Absent	Absent	Absent	Absent	Absent	Absent	Absent	Absent	Absent	Absent	Absent	Absent
M00546	Purine degradation, xanthine => urea	Purine metabolism	Absent	Absent	Absent	Absent	Absent	Absent	Absent	Absent	Absent	Absent	Absent	Absent
M00547	Benzene/toluene degradation, benzene => catechol / toluene => 3-methylcatechol	Aromatics degradation	Absent	Absent	Absent	Absent	Absent	Absent	Absent	Absent	Absent	Absent	Absent	Absent
M00548	Benzene degradation, benzene => catechol	Aromatics degradation	Absent	Absent	Absent	Absent	Absent	Absent	Absent	Absent	Absent	Absent	Absent	Absent
M00549	Nucleotide sugar biosynthesis, glucose => UDP-glucose	Other carbohydrate metabolism	Absent	Absent	Absent	Absent	Absent	Absent	Absent	Absent	Absent	Absent	Absent	Absent
M00550	Ascorbate degradation, ascorbate => D-xylulose-5P	Other carbohydrate metabolism	Absent	Absent	Absent	Absent	Absent	Absent	Absent	Absent	Absent	Absent	Absent	Absent
M00551	Benzoate degradation, benzoate => catechol / methylbenzoate => methylcatechol	Aromatics degradation	Absent	Absent	Absent	Absent	Absent	Absent	Absent	Absent	Absent	Absent	Absent	Absent
M00552	D-galactonate degradation, De Ley-Doudoroff pathway, D-galactonate => glycerate-3P	Other carbohydrate metabolism	Absent	Absent	Absent	Absent	Absent	Absent	Absent	Absent	Absent	Absent	Absent	Absent
M00554	Nucleotide sugar biosynthesis, galactose => UDP-galactose	Other carbohydrate metabolism	Absent	Absent	Absent	Absent	Absent	Absent	Absent	Present	Absent	Absent	Absent	Absent
M00555	Betaine biosynthesis, choline => betaine	Serine and threonine metabolism	Absent	Absent	Absent	Absent	Absent	Absent	Absent	Absent	Absent	Absent	Absent	Absent
M00563	Methanogenesis, methylamine/dimethylamine/trimethylamine => methane	Methane metabolism	Absent	Absent	Absent	Absent	Absent	Absent	Absent	Absent	Absent	Absent	Absent	Absent
M00564	Helicobacter pylori pathogenicity signature, cagA pathogenicity island	Pathogenicity	Absent	Absent	Absent	Absent	Absent	Absent	Absent	Absent	Absent	Absent	Absent	Absent
M00565	Trehalose biosynthesis, D-glucose 1P => trehalose	Other carbohydrate metabolism	Absent	Absent	Absent	Absent	Absent	Absent	Absent	Absent	Absent	Absent	Absent	Absent
M00567	Methanogenesis, CO2 => methane	Methane metabolism	Absent	Absent	Absent	Absent	Absent	Absent	Absent	Absent	Absent	Absent	Absent	Absent
M00568	Catechol ortho-cleavage, catechol => 3-oxoadipate	Aromatics degradation	Absent	Absent	Absent	Absent	Absent	Absent	Absent	Absent	Absent	Absent	Absent	Absent
M00569	Catechol meta-cleavage, catechol => acetyl-CoA / 4-methylcatechol => propanoyl-CoA	Aromatics degradation	Absent	Absent	Absent	Absent	Absent	Absent	Present	Absent	Absent	Absent	Absent	Absent
M00570	Isoleucine biosynthesis, threonine => 2-oxobutanoate => isoleucine	Branched-chain amino acid metabolism	Absent	Present	Absent	Absent	Absent	Absent	Present	Present	Present	Absent	Absent	Absent
M00572	Pimeloyl-ACP biosynthesis, BioC-BioH pathway, malonyl-ACP => pimeloyl-ACP	Cofactor and vitamin metabolism	Absent	Absent	Absent	Absent	Absent	Absent	Absent	Absent	Absent	Absent	Absent	Absent
M00573	Biotin biosynthesis, BioI pathway, long-chain-acyl-ACP => pimeloyl-ACP => biotin	Cofactor and vitamin metabolism	Absent	Absent	Absent	Absent	Absent	Absent	Absent	Absent	Absent	Absent	Absent	Absent
M00574	Pertussis pathogenicity signature, pertussis toxin	Pathogenicity	Absent	Absent	Absent	Absent	Absent	Absent	Absent	Absent	Absent	Absent	Absent	Absent
M00575	Pertussis pathogenicity signature, T1SS	Pathogenicity	Absent	Absent	Absent	Absent	Absent	Absent	Absent	Absent	Absent	Absent	Absent	Absent
M00576	ETEC pathogenicity signature, heat-labile and heat-stable enterotoxins	Pathogenicity	Absent	Absent	Absent	Absent	Absent	Absent	Absent	Absent	Absent	Absent	Absent	Absent
M00577	Biotin biosynthesis, BioW pathway, pimelate => pimeloyl-CoA => biotin	Cofactor and vitamin metabolism	Absent	Absent	Absent	Absent	Absent	Absent	Absent	Absent	Absent	Absent	Absent	Absent
M00579	Phosphate acetyltransferase-acetate kinase pathway, acetyl-CoA => acetate	Carbon fixation	Present	Present	Present	Present	Absent	Present	Present	Present	Present	Present	Present	Absent
M00580	Pentose phosphate pathway, archaea, fructose 6P => ribose 5P	Central carbohydrate metabolism	Absent	Absent	Absent	Absent	Absent	Absent	Absent	Absent	Absent	Absent	Absent	Absent
M00595	Thiosulfate oxidation by SOX complex, thiosulfate => sulfate	Sulfur metabolism	Absent	Absent	Absent	Absent	Absent	Absent	Absent	Absent	Absent	Absent	Absent	Absent
M00596	Dissimilatory sulfate reduction, sulfate => H2S	Sulfur metabolism	Absent	Absent	Absent	Absent	Absent	Absent	Absent	Absent	Absent	Absent	Absent	Absent
M00597	Anoxygenic photosystem II	Photosynthesis	Absent	Absent	Absent	Absent	Absent	Absent	Absent	Absent	Absent	Absent	Absent	Absent
M00598	Anoxygenic photosystem I	Photosynthesis	Absent	Absent	Absent	Absent	Absent	Absent	Absent	Absent	Absent	Absent	Absent	Absent
M00608	2-Oxocarboxylic acid chain extension, 2-oxoglutarate => 2-oxoadipate => 2-oxopimelate => 2-oxosuberate	Methane metabolism	Absent	Absent	Absent	Absent	Absent	Absent	Absent	Absent	Absent	Absent	Absent	Absent
M00609	Cysteine biosynthesis, methionine => cysteine	Cysteine and methionine metabolism	Absent	Absent	Absent	Absent	Absent	Absent	Absent	Absent	Absent	Absent	Absent	Absent
M00620	Incomplete reductive citrate cycle, acetyl-CoA => oxoglutarate	Carbon fixation	Absent	Absent	Absent	Absent	Absent	Absent	Absent	Absent	Absent	Absent	Absent	Absent
M00621	Glycine cleavage system	Serine and threonine metabolism	Absent	Absent	Absent	Absent	Absent	Absent	Absent	Absent	Absent	Absent	Present	Absent
M00622	Nicotinate degradation, nicotinate => fumarate	Cofactor and vitamin metabolism	Absent	Absent	Absent	Absent	Absent	Absent	Absent	Absent	Absent	Absent	Absent	Absent
M00623	Phthalate degradation, phthalate => protocatechuate	Aromatics degradation	Absent	Absent	Absent	Absent	Absent	Absent	Absent	Absent	Absent	Absent	Absent	Absent
M00624	Terephthalate degradation, terephthalate => 3,4-dihydroxybenzoate	Aromatics degradation	Absent	Absent	Absent	Absent	Absent	Absent	Absent	Absent	Absent	Absent	Absent	Absent
M00625	Methicillin resistance	Drug resistance	Absent	Absent	Absent	Absent	Absent	Absent	Absent	Absent	Absent	Absent	Absent	Absent
M00627	beta-Lactam resistance, Bla system	Drug resistance	Absent	Absent	Absent	Absent	Absent	Absent	Absent	Absent	Present	Absent	Absent	Absent
M00630	D-Galacturonate degradation (fungi), D-galacturonate => glycerol	Other carbohydrate metabolism	Absent	Absent	Absent	Absent	Absent	Absent	Absent	Absent	Absent	Absent	Absent	Absent
M00631	D-Galacturonate degradation (bacteria), D-galacturonate => pyruvate + D-glyceraldehyde 3P	Other carbohydrate metabolism	Absent	Absent	Absent	Absent	Absent	Present	Absent	Absent	Absent	Absent	Present	Absent
M00632	Galactose degradation, Leloir pathway, galactose => alpha-D-glucose-1P	Other carbohydrate metabolism	Absent	Absent	Absent	Absent	Absent	Absent	Absent	Present	Present	Absent	Present	Absent
M00633	Semi-phosphorylative Entner-Doudoroff pathway, gluconate/galactonate => glycerate-3P	Central carbohydrate metabolism	Absent	Absent	Absent	Absent	Absent	Absent	Absent	Absent	Absent	Absent	Absent	Absent
M00636	Phthalate degradation, phthalate => protocatechuate	Aromatics degradation	Absent	Absent	Absent	Absent	Absent	Absent	Absent	Absent	Absent	Absent	Absent	Absent
M00637	Anthranilate degradation, anthranilate => catechol	Aromatics degradation	Absent	Absent	Absent	Absent	Absent	Absent	Absent	Absent	Absent	Absent	Absent	Absent
M00638	Salicylate degradation, salicylate => gentisate	Aromatics degradation	Absent	Absent	Absent	Absent	Absent	Absent	Absent	Absent	Absent	Absent	Absent	Absent
M00639	Multidrug resistance, efflux pump MexCD-OprJ	Drug resistance	Absent	Absent	Absent	Absent	Absent	Absent	Absent	Absent	Absent	Absent	Absent	Absent
M00641	Multidrug resistance, efflux pump MexEF-OprN	Drug resistance	Absent	Absent	Absent	Absent	Absent	Absent	Absent	Absent	Absent	Absent	Absent	Absent
M00642	Multidrug resistance, efflux pump MexJK-OprM	Drug resistance	Absent	Absent	Absent	Absent	Absent	Absent	Absent	Absent	Absent	Absent	Absent	Absent
M00643	Multidrug resistance, efflux pump MexXY-OprM	Drug resistance	Absent	Absent	Absent	Absent	Absent	Absent	Absent	Absent	Absent	Absent	Absent	Absent
M00649	Multidrug resistance, efflux pump AdeABC	Drug resistance	Absent	Absent	Absent	Absent	Absent	Absent	Absent	Absent	Absent	Absent	Absent	Absent
M00651	Vancomycin resistance, D-Ala-D-Lac type	Drug resistance	Absent	Absent	Absent	Absent	Absent	Absent	Absent	Absent	Absent	Absent	Absent	Absent
M00652	Vancomycin resistance, D-Ala-D-Ser type	Drug resistance	Absent	Absent	Absent	Absent	Absent	Absent	Absent	Absent	Absent	Absent	Absent	Absent
M00660	Xanthomonas spp. pathogenicity signature, T3SS and effectors	Plant pathogenicity	Absent	Absent	Absent	Absent	Absent	Absent	Absent	Absent	Absent	Absent	Absent	Absent
M00661	Paspaline biosynthesis, geranylgeranyl-PP + indoleglycerol phosphate => paspaline	Biosynthesis of other fungal compounds	Absent	Absent	Absent	Absent	Absent	Absent	Absent	Absent	Absent	Absent	Absent	Absent
M00664	Nodulation	Symbiosis	Absent	Absent	Absent	Absent	Absent	Absent	Absent	Absent	Absent	Absent	Absent	Absent
M00672	Penicillin biosynthesis, aminoadipate + cycteine + valine => penicillin	Biosynthesis of beta-lactams	Absent	Absent	Absent	Absent	Absent	Absent	Absent	Absent	Absent	Absent	Absent	Absent
M00673	Cephamycin C biosynthesis, aminoadipate + cycteine + valine => cephamycin C	Biosynthesis of beta-lactams	Absent	Absent	Absent	Absent	Absent	Absent	Absent	Absent	Absent	Absent	Absent	Absent
M00674	Clavaminate biosynthesis, arginine + glyceraldehyde-3P => clavaminate	Biosynthesis of beta-lactams	Absent	Absent	Absent	Absent	Absent	Absent	Absent	Absent	Absent	Absent	Absent	Absent
M00675	Carbapenem-3-carboxylate biosynthesis, pyrroline-5-carboxylate + malonyl-CoA => carbapenem-3-carboxylate	Biosynthesis of beta-lactams	Absent	Absent	Absent	Absent	Absent	Absent	Absent	Absent	Absent	Absent	Absent	Absent
M00696	Multidrug resistance, efflux pump AcrEF-TolC	Drug resistance	Absent	Absent	Absent	Absent	Absent	Absent	Absent	Absent	Absent	Absent	Absent	Absent
M00697	Multidrug resistance, efflux pump MdtEF-TolC	Drug resistance	Absent	Absent	Absent	Absent	Absent	Absent	Absent	Absent	Absent	Absent	Absent	Absent
M00698	Multidrug resistance, efflux pump BpeEF-OprC	Drug resistance	Absent	Absent	Absent	Absent	Absent	Absent	Absent	Absent	Absent	Absent	Absent	Absent
M00700	Multidrug resistance, efflux pump AbcA	Drug resistance	Absent	Absent	Absent	Absent	Absent	Absent	Absent	Absent	Absent	Absent	Absent	Absent
M00702	Multidrug resistance, efflux pump NorB	Drug resistance	Absent	Absent	Absent	Absent	Absent	Absent	Absent	Absent	Absent	Absent	Absent	Absent
M00704	Tetracycline resistance, efflux pump Tet38	Drug resistance	Absent	Absent	Absent	Absent	Absent	Absent	Absent	Absent	Absent	Absent	Absent	Absent
M00705	Multidrug resistance, efflux pump MepA	Drug resistance	Absent	Absent	Absent	Absent	Absent	Absent	Absent	Absent	Absent	Absent	Absent	Absent
M00714	Multidrug resistance, efflux pump QacA	Drug resistance	Absent	Absent	Absent	Absent	Absent	Absent	Absent	Absent	Absent	Absent	Absent	Absent
M00718	Multidrug resistance, efflux pump MexAB-OprM	Drug resistance	Absent	Absent	Absent	Absent	Absent	Absent	Absent	Absent	Absent	Absent	Absent	Absent
M00725	Cationic antimicrobial peptide (CAMP) resistance, dltABCD operon	Drug resistance	Absent	Absent	Absent	Absent	Absent	Absent	Absent	Absent	Absent	Absent	Absent	Absent
M00726	Cationic antimicrobial peptide (CAMP) resistance, lysyl-phosphatidylglycerol (L-PG) synthase MprF	Drug resistance	Absent	Absent	Absent	Absent	Absent	Absent	Absent	Absent	Absent	Absent	Absent	Absent
M00730	Cationic antimicrobial peptide (CAMP) resistance, VraFG transporter	Drug resistance	Absent	Absent	Absent	Absent	Absent	Absent	Absent	Absent	Absent	Absent	Absent	Absent
M00736	Nocardicin A biosynthesis, L-pHPG + arginine + serine => nocardicin A	Biosynthesis of beta-lactams	Absent	Absent	Absent	Absent	Absent	Absent	Absent	Absent	Absent	Absent	Absent	Absent
M00740	Methylaspartate cycle	Other carbohydrate metabolism	Absent	Absent	Absent	Absent	Absent	Absent	Absent	Absent	Absent	Absent	Absent	Absent
M00741	Propanoyl-CoA metabolism, propanoyl-CoA => succinyl-CoA	Other carbohydrate metabolism	Absent	Absent	Absent	Absent	Absent	Absent	Absent	Absent	Absent	Absent	Absent	Absent
M00744	Cationic antimicrobial peptide (CAMP) resistance, protease PgtE	Drug resistance	Absent	Absent	Absent	Absent	Absent	Absent	Absent	Absent	Absent	Absent	Absent	Absent
M00745	Imipenem resistance, repression of porin OprD	Drug resistance	Absent	Absent	Absent	Absent	Absent	Absent	Absent	Absent	Absent	Absent	Absent	Absent
M00746	Multidrug resistance, repression of porin OmpF	Drug resistance	Absent	Absent	Absent	Absent	Absent	Absent	Absent	Absent	Absent	Absent	Absent	Absent
M00761	Undecaprenylphosphate alpha-L-Ara4N biosynthesis, UDP-GlcA => undecaprenyl phosphate alpha-L-Ara4N	Other carbohydrate metabolism	Absent	Absent	Absent	Absent	Absent	Absent	Absent	Absent	Absent	Absent	Absent	Absent
M00763	Ornithine biosynthesis, mediated by LysW, glutamate => ornithine	Arginine and proline metabolism	Absent	Absent	Absent	Absent	Absent	Absent	Absent	Absent	Absent	Absent	Absent	Absent
M00769	Multidrug resistance, efflux pump MexPQ-OpmE	Drug resistance	Absent	Absent	Absent	Absent	Absent	Absent	Absent	Absent	Absent	Absent	Absent	Absent
M00773	Tylosin biosynthesis, methylmalonyl-CoA + malonyl-CoA => tylactone => tylosin	Macrolide biosynthesis	Absent	Absent	Absent	Absent	Absent	Absent	Absent	Absent	Absent	Absent	Absent	Absent
M00774	Erythromycin biosynthesis, propanoyl-CoA + methylmalonyl-CoA => deoxyerythronolide B => erythromycin A/B	Macrolide biosynthesis	Absent	Absent	Absent	Absent	Absent	Absent	Absent	Absent	Absent	Absent	Absent	Absent
M00775	Oleandomycin biosynthesis, malonyl-CoA + methylmalonyl-CoA => 8,8a-deoxyoleandolide => oleandomycin	Macrolide biosynthesis	Absent	Absent	Absent	Absent	Absent	Absent	Absent	Absent	Absent	Absent	Absent	Absent
M00776	Pikromycin/methymycin biosynthesis, methylmalonyl-CoA + malonyl-CoA => narbonolide/10-deoxymethynolide => pikromycin/methymycin	Macrolide biosynthesis	Absent	Absent	Absent	Absent	Absent	Absent	Absent	Absent	Absent	Absent	Absent	Absent
M00777	Avermectin biosynthesis, 2-methylbutanoyl-CoA/isobutyryl-CoA => 6,8a-Seco-6,8a-deoxy-5-oxoavermectin 1a/1b aglycone => avermectin A1a/B1a/A1b/B1b	Macrolide biosynthesis	Absent	Absent	Absent	Absent	Absent	Absent	Absent	Absent	Absent	Absent	Absent	Absent
M00778	Type II polyketide backbone biosynthesis, acyl-CoA + malonyl-CoA => polyketide	Type II polyketide biosynthesis	Absent	Absent	Absent	Absent	Absent	Absent	Absent	Absent	Absent	Absent	Absent	Absent
M00779	Dihydrokalafungin biosynthesis, octaketide => dihydrokalafungin	Type II polyketide biosynthesis	Absent	Absent	Absent	Absent	Absent	Absent	Absent	Absent	Absent	Absent	Absent	Absent
M00780	Tetracycline/oxytetracycline biosynthesis, pretetramide => tetracycline/oxytetracycline	Type II polyketide biosynthesis	Absent	Absent	Absent	Absent	Absent	Absent	Absent	Absent	Absent	Absent	Absent	Absent
M00781	Nogalavinone/aklavinone biosynthesis, deoxynogalonate/deoxyaklanonate => nogalavinone/aklavinone	Type II polyketide biosynthesis	Absent	Absent	Absent	Absent	Absent	Absent	Absent	Absent	Absent	Absent	Absent	Absent
M00782	Mithramycin biosynthesis, 4-demethylpremithramycinone => mithramycin	Type II polyketide biosynthesis	Absent	Absent	Absent	Absent	Absent	Absent	Absent	Absent	Absent	Absent	Absent	Absent
M00783	Tetracenomycin C/8-demethyltetracenomycin C biosynthesis, tetracenomycin F2 => tetracenomycin C/8-demethyltetracenomycin C	Type II polyketide biosynthesis	Absent	Absent	Absent	Absent	Absent	Absent	Absent	Absent	Absent	Absent	Absent	Absent
M00784	Elloramycin biosynthesis, 8-demethyltetracenomycin C => elloramycin A	Type II polyketide biosynthesis	Absent	Absent	Absent	Absent	Absent	Absent	Absent	Absent	Absent	Absent	Absent	Absent
M00785	Cycloserine biosynthesis, arginine/serine => cycloserine	Biosynthesis of other antibiotics	Absent	Absent	Absent	Absent	Absent	Absent	Absent	Absent	Absent	Absent	Absent	Absent
M00786	Fumitremorgin alkaloid biosynthesis, tryptophan + proline => fumitremorgin C/A	Biosynthesis of other fungal compounds	Absent	Absent	Absent	Absent	Absent	Absent	Absent	Absent	Absent	Absent	Absent	Absent
M00787	Bacilysin biosynthesis, prephenate => bacilysin	Biosynthesis of other antibiotics	Absent	Absent	Absent	Absent	Absent	Absent	Absent	Absent	Absent	Absent	Absent	Absent
M00788	Terpentecin biosynthesis, GGAP => terpentecin	Biosynthesis of other antibiotics	Absent	Absent	Absent	Absent	Absent	Absent	Absent	Absent	Absent	Absent	Absent	Absent
M00789	Rebeccamycin biosynthesis, tryptophan => rebeccamycin	Biosynthesis of other bacterial compounds	Absent	Absent	Absent	Absent	Absent	Absent	Absent	Absent	Absent	Absent	Absent	Absent
M00790	Pyrrolnitrin biosynthesis, tryptophan => pyrrolnitrin	Biosynthesis of other bacterial compounds	Absent	Absent	Absent	Absent	Absent	Absent	Absent	Absent	Absent	Absent	Absent	Absent
M00793	dTDP-L-rhamnose biosynthesis	Polyketide sugar unit biosynthesis	Absent	Present	Absent	Absent	Absent	Absent	Absent	Absent	Absent	Present	Present	Absent
M00794	dTDP-6-deoxy-D-allose biosynthesis	Polyketide sugar unit biosynthesis	Absent	Absent	Absent	Absent	Absent	Absent	Absent	Absent	Absent	Absent	Absent	Absent
M00795	dTDP-beta-L-noviose biosynthesis	Polyketide sugar unit biosynthesis	Absent	Absent	Absent	Absent	Absent	Absent	Absent	Absent	Absent	Absent	Absent	Absent
M00796	dTDP-D-mycaminose biosynthesis	Polyketide sugar unit biosynthesis	Absent	Absent	Absent	Absent	Absent	Absent	Absent	Absent	Absent	Absent	Absent	Absent
M00797	dTDP-D-desosamine biosynthesis	Polyketide sugar unit biosynthesis	Absent	Absent	Absent	Absent	Absent	Absent	Absent	Absent	Absent	Absent	Absent	Absent
M00798	dTDP-L-mycarose biosynthesis	Polyketide sugar unit biosynthesis	Absent	Absent	Absent	Absent	Absent	Absent	Absent	Absent	Absent	Absent	Absent	Absent
M00799	dTDP-L-oleandrose biosynthesis	Polyketide sugar unit biosynthesis	Absent	Absent	Absent	Absent	Absent	Absent	Absent	Absent	Absent	Absent	Absent	Absent
M00800	dTDP-L-megosamine biosynthesis	Polyketide sugar unit biosynthesis	Absent	Absent	Absent	Absent	Absent	Absent	Absent	Absent	Absent	Absent	Absent	Absent
M00801	dTDP-L-olivose biosynthesis	Polyketide sugar unit biosynthesis	Absent	Absent	Absent	Absent	Absent	Absent	Absent	Absent	Absent	Absent	Absent	Absent
M00802	dTDP-D-forosamine biosynthesis	Polyketide sugar unit biosynthesis	Absent	Absent	Absent	Absent	Absent	Absent	Absent	Absent	Absent	Absent	Absent	Absent
M00803	dTDP-D-angolosamine biosynthesis	Polyketide sugar unit biosynthesis	Absent	Absent	Absent	Absent	Absent	Absent	Absent	Absent	Absent	Absent	Absent	Absent
M00804	Complete nitrification, comammox, ammonia => nitrite => nitrate	Nitrogen metabolism	Absent	Absent	Absent	Absent	Absent	Absent	Absent	Absent	Absent	Absent	Absent	Absent
M00805	Staurosporine biosynthesis, tryptophan => staurosporine	Biosynthesis of other bacterial compounds	Absent	Absent	Absent	Absent	Absent	Absent	Absent	Absent	Absent	Absent	Absent	Absent
M00808	Violacein biosynthesis, tryptophan => violacein	Biosynthesis of other bacterial compounds	Absent	Absent	Absent	Absent	Absent	Absent	Absent	Absent	Absent	Absent	Absent	Absent
M00810	Nicotine degradation, pyridine pathway, nicotine => 2,6-dihydroxypyridine/succinate semialdehyde	Cofactor and vitamin metabolism	Absent	Absent	Absent	Absent	Absent	Absent	Absent	Absent	Absent	Absent	Absent	Absent
M00811	Nicotine degradation, pyrrolidine pathway, nicotine => succinate semialdehyde	Cofactor and vitamin metabolism	Absent	Absent	Absent	Absent	Absent	Absent	Absent	Absent	Absent	Absent	Absent	Absent
M00814	Acarbose biosynthesis, sedoheptulopyranose-7P => acarbose	Biosynthesis of other bacterial compounds	Absent	Absent	Absent	Absent	Absent	Absent	Absent	Absent	Absent	Absent	Absent	Absent
M00815	Validamycin A biosynthesis, sedoheptulopyranose-7P => validamycin A	Biosynthesis of other antibiotics	Absent	Absent	Absent	Absent	Absent	Absent	Absent	Absent	Absent	Absent	Absent	Absent
M00819	Pentalenolactone biosynthesis, farnesyl-PP => pentalenolactone	Biosynthesis of other antibiotics	Absent	Absent	Absent	Absent	Absent	Absent	Absent	Absent	Absent	Absent	Absent	Absent
M00823	Chlortetracycline biosynthesis, pretetramide => chlortetracycline	Type II polyketide biosynthesis	Absent	Absent	Absent	Absent	Absent	Absent	Absent	Absent	Absent	Absent	Absent	Absent
M00824	9-membered enediyne core biosynthesis, malonyl-CoA => 3-hydroxyhexadeca-4,6,8,10,12,14-hexaenoyl-ACP => 9-membered enediyne core	Enediyne biosynthesis	Absent	Absent	Absent	Absent	Absent	Absent	Absent	Absent	Absent	Absent	Absent	Absent
M00825	10-membered enediyne core biosynthesis, malonyl-CoA => 3-hydroxyhexadeca-4,6,8,10,12,14-hexaenoyl-ACP => 10-membered enediyne core	Enediyne biosynthesis	Absent	Absent	Absent	Absent	Absent	Absent	Absent	Absent	Absent	Absent	Absent	Absent
M00826	C-1027 benzoxazolinate moiety biosynthesis, chorismate => benzoxazolinyl-CoA	Enediyne biosynthesis	Absent	Absent	Absent	Absent	Absent	Absent	Absent	Absent	Absent	Absent	Absent	Absent
M00827	C-1027 beta-amino acid moiety biosynthesis, tyrosine => 3-chloro-4,5-dihydroxy-beta-phenylalanyl-PCP	Enediyne biosynthesis	Absent	Absent	Absent	Absent	Absent	Absent	Absent	Absent	Absent	Absent	Absent	Absent
M00828	Maduropeptin beta-hydroxy acid moiety biosynthesis, tyrosine => 3-(4-hydroxyphenyl)-3-oxopropanoyl-PCP	Enediyne biosynthesis	Absent	Absent	Absent	Absent	Absent	Absent	Absent	Absent	Absent	Absent	Absent	Absent
M00829	3,6-Dimethylsalicylyl-CoA biosynthesis, malonyl-CoA => 6-methylsalicylate => 3,6-dimethylsalicylyl-CoA	Enediyne biosynthesis	Absent	Absent	Absent	Absent	Absent	Absent	Absent	Absent	Absent	Absent	Absent	Absent
M00830	Neocarzinostatin naphthoate moiety biosynthesis, malonyl-CoA => 2-hydroxy-5-methyl-1-naphthoate => 2-hydroxy-7-methoxy-5-methyl-1-naphthoyl-CoA	Enediyne biosynthesis	Absent	Absent	Absent	Absent	Absent	Absent	Absent	Absent	Absent	Absent	Absent	Absent
M00831	Kedarcidin 2-hydroxynaphthoate moiety biosynthesis, malonyl-CoA => 3,6,8-trihydroxy-2-naphthoate => 3-hydroxy-7,8-dimethoxy-6-isopropoxy-2-naphthoyl-CoA	Enediyne biosynthesis	Absent	Absent	Absent	Absent	Absent	Absent	Absent	Absent	Absent	Absent	Absent	Absent
M00832	Kedarcidin 2-aza-3-chloro-beta-tyrosine moiety biosynthesis, azatyrosine => 2-aza-3-chloro-beta-tyrosyl-PCP	Enediyne biosynthesis	Absent	Absent	Absent	Absent	Absent	Absent	Absent	Absent	Absent	Absent	Absent	Absent
M00833	Calicheamicin biosynthesis, calicheamicinone => calicheamicin	Enediyne biosynthesis	Absent	Absent	Absent	Absent	Absent	Absent	Absent	Absent	Absent	Absent	Absent	Absent
M00834	Calicheamicin orsellinate moiety biosynthesis, malonyl-CoA => orsellinate-ACP => 5-iodo-2,3-dimethoxyorsellinate-ACP	Enediyne biosynthesis	Absent	Absent	Absent	Absent	Absent	Absent	Absent	Absent	Absent	Absent	Absent	Absent
M00835	Pyocyanine biosynthesis, chorismate => pyocyanine	Biosynthesis of other bacterial compounds	Absent	Absent	Absent	Absent	Absent	Absent	Absent	Absent	Absent	Absent	Absent	Absent
M00836	Coenzyme F430 biosynthesis, sirohydrochlorin => coenzyme F430	Cofactor and vitamin metabolism	Absent	Absent	Absent	Absent	Absent	Absent	Absent	Absent	Absent	Absent	Absent	Absent
M00837	Prodigiosin biosynthesis, L-proline => prodigiosin	Biosynthesis of other bacterial compounds	Absent	Absent	Absent	Absent	Absent	Absent	Absent	Absent	Absent	Absent	Absent	Absent
M00838	Undecylprodigiosin biosynthesis, L-proline => undecylprodigiosin	Biosynthesis of other bacterial compounds	Absent	Absent	Absent	Absent	Absent	Absent	Absent	Absent	Absent	Absent	Absent	Absent
M00840	Tetrahydrofolate biosynthesis, mediated by ribA and trpF, GTP => THF	Cofactor and vitamin metabolism	Absent	Absent	Absent	Absent	Absent	Absent	Absent	Absent	Absent	Absent	Absent	Absent
M00841	Tetrahydrofolate biosynthesis, mediated by PTPS, GTP => THF	Cofactor and vitamin metabolism	Absent	Absent	Absent	Absent	Absent	Absent	Absent	Absent	Absent	Absent	Absent	Absent
M00842	Tetrahydrobiopterin biosynthesis, GTP => BH4	Cofactor and vitamin metabolism	Absent	Absent	Absent	Absent	Absent	Absent	Absent	Absent	Absent	Absent	Absent	Absent
M00843	L-threo-Tetrahydrobiopterin biosynthesis, GTP => L-threo-BH4	Cofactor and vitamin metabolism	Absent	Absent	Absent	Absent	Absent	Absent	Absent	Absent	Absent	Absent	Absent	Absent
M00844	Arginine biosynthesis, ornithine => arginine	Arginine and proline metabolism	Absent	Present	Present	Absent	Absent	Absent	Present	Present	Present	Present	Absent	Absent
M00845	Arginine biosynthesis, glutamate => acetylcitrulline => arginine	Arginine and proline metabolism	Absent	Absent	Absent	Absent	Absent	Absent	Absent	Absent	Absent	Absent	Absent	Absent
M00846	Siroheme biosynthesis, glutamyl-tRNA => siroheme	Cofactor and vitamin metabolism	Absent	Absent	Present	Absent	Absent	Absent	Absent	Present	Absent	Absent	Absent	Absent
M00847	Heme biosynthesis, archaea, siroheme => heme	Cofactor and vitamin metabolism	Absent	Absent	Absent	Absent	Absent	Absent	Absent	Absent	Absent	Absent	Absent	Absent
M00848	Aurachin biosynthesis, anthranilate => aurachin A	Biosynthesis of other antibiotics	Absent	Absent	Absent	Absent	Absent	Absent	Absent	Absent	Absent	Absent	Absent	Absent
M00849	C5 isoprenoid biosynthesis, mevalonate pathway, archaea	Terpenoid backbone biosynthesis	Absent	Absent	Absent	Absent	Absent	Absent	Absent	Absent	Absent	Absent	Absent	Absent
M00850	Vibrio cholerae pathogenicity signature, cholera toxins	Pathogenicity	Absent	Absent	Absent	Absent	Absent	Absent	Absent	Absent	Absent	Absent	Absent	Absent
M00851	Carbapenem resistance	Drug resistance	Absent	Absent	Absent	Absent	Absent	Absent	Absent	Absent	Absent	Absent	Absent	Absent
M00852	Vibrio cholerae pathogenicity signature, toxin coregulated pilus	Pathogenicity	Absent	Absent	Absent	Absent	Absent	Absent	Absent	Absent	Absent	Absent	Absent	Absent
M00853	ETEC pathogenicity signature, colonization factors	Pathogenicity	Absent	Absent	Absent	Absent	Absent	Absent	Absent	Absent	Absent	Absent	Absent	Absent
M00854	Glycogen biosynthesis, glucose-1P => glycogen/starch	Other carbohydrate metabolism	Absent	Present	Absent	Absent	Present	Absent	Absent	Present	Present	Absent	Absent	Absent
M00855	Glycogen degradation, glycogen => glucose-6P	Other carbohydrate metabolism	Absent	Absent	Absent	Absent	Absent	Absent	Absent	Absent	Absent	Absent	Absent	Absent
M00856	Salmonella enterica pathogenicity signature, typhoid toxin	Pathogenicity	Absent	Absent	Absent	Absent	Absent	Absent	Absent	Absent	Absent	Absent	Absent	Absent
M00857	Salmonella enterica pathogenicity signature, Vi antigen	Pathogenicity	Absent	Absent	Absent	Absent	Absent	Absent	Absent	Absent	Absent	Absent	Absent	Absent
M00859	Bacillus anthracis pathogenicity signature, anthrax toxin	Pathogenicity	Absent	Absent	Absent	Absent	Absent	Absent	Absent	Absent	Absent	Absent	Absent	Absent
M00860	Bacillus anthracis pathogenicity signature, polyglutamic acid capsule biosynthesis	Pathogenicity	Absent	Absent	Absent	Absent	Absent	Absent	Absent	Absent	Absent	Absent	Absent	Absent
M00861	beta-Oxidation, peroxisome, VLCFA	Fatty acid metabolism	Absent	Absent	Absent	Absent	Absent	Absent	Absent	Absent	Absent	Absent	Absent	Absent
M00862	beta-Oxidation, peroxisome, tri/dihydroxycholestanoyl-CoA => choloyl/chenodeoxycholoyl-CoA	Sterol biosynthesis	Absent	Absent	Absent	Absent	Absent	Absent	Absent	Absent	Absent	Absent	Absent	Absent
M00866	KDO2-lipid A biosynthesis, Raetz pathway, non-LpxL-LpxM type	Lipopolysaccharide metabolism	Absent	Absent	Present	Absent	Present	Absent	Absent	Absent	Absent	Absent	Present	Absent
M00867	KDO2-lipid A modification pathway	Lipopolysaccharide metabolism	Absent	Absent	Absent	Absent	Absent	Absent	Absent	Absent	Absent	Absent	Absent	Absent
M00868	Heme biosynthesis, animals and fungi, glycine => heme	Cofactor and vitamin metabolism	Absent	Absent	Absent	Absent	Absent	Absent	Absent	Absent	Absent	Absent	Absent	Absent
M00872	O-glycan biosynthesis, mannose type (core M3)	Glycan biosynthesis	Absent	Absent	Absent	Absent	Absent	Absent	Absent	Absent	Absent	Absent	Absent	Absent
M00873	Fatty acid biosynthesis in mitochondria, animals	Fatty acid metabolism	Absent	Absent	Absent	Absent	Absent	Absent	Absent	Absent	Absent	Absent	Absent	Absent
M00874	Fatty acid biosynthesis in mitochondria, fungi	Fatty acid metabolism	Absent	Absent	Absent	Absent	Absent	Absent	Absent	Absent	Absent	Absent	Absent	Absent
M00875	Staphyloferrin B biosynthesis, L-serine => staphyloferrin B	Biosynthesis of other bacterial compounds	Absent	Absent	Absent	Absent	Absent	Absent	Absent	Absent	Absent	Absent	Absent	Absent
M00876	Staphyloferrin A biosynthesis, L-ornithine => staphyloferrin A	Biosynthesis of other bacterial compounds	Absent	Absent	Absent	Absent	Absent	Absent	Absent	Absent	Absent	Absent	Absent	Absent
M00877	Kanosamine biosynthesis, glucose 6-phosphate => kanosamine	Biosynthesis of other antibiotics	Absent	Absent	Absent	Absent	Absent	Absent	Absent	Absent	Absent	Absent	Absent	Absent
M00878	Phenylacetate degradation, phenylaxetate => acetyl-CoA/succinyl-CoA	Aromatics degradation	Absent	Absent	Absent	Absent	Absent	Absent	Absent	Absent	Absent	Absent	Absent	Absent
M00879	Arginine succinyltransferase pathway, arginine => glutamate	Arginine and proline metabolism	Absent	Absent	Absent	Absent	Absent	Absent	Absent	Absent	Absent	Absent	Absent	Absent
M00880	Molybdenum cofactor biosynthesis, GTP => molybdenum cofactor	Cofactor and vitamin metabolism	Absent	Absent	Absent	Absent	Absent	Absent	Absent	Absent	Absent	Absent	Absent	Absent
M00881	Lipoic acid biosynthesis, plants and bacteria, octanoyl-ACP => dihydrolipoyl-E2/H	Cofactor and vitamin metabolism	Absent	Absent	Absent	Absent	Absent	Absent	Absent	Absent	Absent	Absent	Absent	Absent
M00882	Lipoic acid biosynthesis, eukaryotes, octanoyl-ACP => dihydrolipoyl-H	Cofactor and vitamin metabolism	Absent	Absent	Absent	Absent	Absent	Absent	Absent	Absent	Absent	Absent	Absent	Absent
M00883	Lipoic acid biosynthesis, animals and bacteria, octanoyl-ACP => dihydrolipoyl-H => dihydrolipoyl-E2	Cofactor and vitamin metabolism	Absent	Absent	Absent	Absent	Absent	Absent	Absent	Absent	Absent	Absent	Absent	Absent
M00884	Lipoic acid biosynthesis, octanoyl-CoA => dihydrolipoyl-E2	Cofactor and vitamin metabolism	Absent	Absent	Absent	Absent	Absent	Absent	Absent	Absent	Absent	Absent	Absent	Absent
M00889	Puromycin biosynthesis, ATP => puromycin	Biosynthesis of other antibiotics	Absent	Absent	Absent	Absent	Absent	Absent	Absent	Absent	Absent	Absent	Absent	Absent
M00890	Roseoflavin biosynthesis, FMN => roseoflavin	Biosynthesis of other antibiotics	Absent	Absent	Absent	Absent	Absent	Absent	Absent	Absent	Absent	Absent	Absent	Absent
M00891	Ditryptophenaline biosynthesis, tryptophan + phenylalanine => ditryptophenaline	Biosynthesis of other fungal compounds	Absent	Absent	Absent	Absent	Absent	Absent	Absent	Absent	Absent	Absent	Absent	Absent
M00892	UDP-N-acetyl-D-glucosamine biosynthesis, eukaryotes, glucose => UDP-GlcNAc	Other carbohydrate metabolism	Absent	Absent	Absent	Absent	Absent	Absent	Absent	Absent	Absent	Absent	Absent	Absent
M00893	Lovastatin biosynthesis, malonyl-CoA => lovastatin acid	Biosynthesis of other fungal compounds	Absent	Absent	Absent	Absent	Absent	Absent	Absent	Absent	Absent	Absent	Absent	Absent
M00894	Cannabidiol biosynthesis, malonyl-CoA => cannabidiol/dronabinol	Biosynthesis of phytochemical compounds	Absent	Absent	Absent	Absent	Absent	Absent	Absent	Absent	Absent	Absent	Absent	Absent
M00895	Thiamine biosynthesis, prokaryotes, AIR (+ DXP/glycine) => TMP/TPP	Cofactor and vitamin metabolism	Absent	Absent	Absent	Absent	Absent	Absent	Absent	Absent	Absent	Absent	Absent	Absent
M00896	Thiamine biosynthesis, archaea, AIR (+ NAD+) => TMP/TPP	Cofactor and vitamin metabolism	Absent	Absent	Absent	Absent	Absent	Absent	Absent	Absent	Absent	Absent	Absent	Absent
M00897	Thiamine biosynthesis, plants, AIR (+ NAD+) => TMP/thiamine/TPP	Cofactor and vitamin metabolism	Absent	Absent	Absent	Absent	Absent	Absent	Absent	Absent	Absent	Absent	Absent	Absent
M00898	Thiamine biosynthesis, pyridoxal-5P => TMP/thiamine/TPP	Cofactor and vitamin metabolism	Absent	Absent	Absent	Absent	Absent	Absent	Absent	Absent	Absent	Absent	Absent	Absent
M00899	Thiamine salvage pathway, HMP/HET => TMP	Cofactor and vitamin metabolism	Absent	Absent	Absent	Absent	Absent	Absent	Absent	Present	Absent	Absent	Absent	Absent
M00900	Crocin biosynthesis, crocetin => crocin	Biosynthesis of phytochemical compounds	Absent	Absent	Absent	Absent	Absent	Absent	Absent	Absent	Absent	Absent	Absent	Absent
M00901	Fumiquinazoline biosynthesis, tryptophan + alanine + anthranilate => fumiquinazoline	Biosynthesis of other fungal compounds	Absent	Absent	Absent	Absent	Absent	Absent	Absent	Absent	Absent	Absent	Absent	Absent
M00902	Podophyllotoxin biosynthesis, coniferyl alcohol => podophyllotoxin	Biosynthesis of phytochemical compounds	Absent	Absent	Absent	Absent	Absent	Absent	Absent	Absent	Absent	Absent	Absent	Absent
M00903	Fosfomycin biosynthesis, phosphoenolpyruvate => fosfomycin	Biosynthesis of other antibiotics	Absent	Absent	Absent	Absent	Absent	Absent	Absent	Absent	Absent	Absent	Absent	Absent
M00904	Dapdiamides biosynthesis, L-2,3-diaminopropanoate => dapdiamide A/B/C	Biosynthesis of other antibiotics	Absent	Absent	Absent	Absent	Absent	Absent	Absent	Absent	Absent	Absent	Absent	Absent
M00905	Grixazone biosynthesis, aspartate 4-semialdehyde => grixazone B	Biosynthesis of other bacterial compounds	Absent	Absent	Absent	Absent	Absent	Absent	Absent	Absent	Absent	Absent	Absent	Absent
M00906	Ethynylserine biosynthesis, lysine => ethynylserine	Biosynthesis of other bacterial compounds	Absent	Absent	Absent	Absent	Absent	Absent	Absent	Absent	Absent	Absent	Absent	Absent
M00909	UDP-N-acetyl-D-glucosamine biosynthesis, prokaryotes, glucose => UDP-GlcNAc	Other carbohydrate metabolism	Absent	Present	Present	Absent	Absent	Absent	Present	Present	Present	Present	Absent	Present
M00910	Phenylalanine biosynthesis, chorismate => arogenate => phenylalanine	Aromatic amino acid metabolism	Absent	Absent	Absent	Absent	Absent	Absent	Absent	Absent	Absent	Absent	Absent	Absent
M00911	Riboflavin biosynthesis, fungi, GTP => riboflavin/FMN/FAD	Cofactor and vitamin metabolism	Absent	Absent	Absent	Absent	Absent	Absent	Absent	Absent	Absent	Absent	Absent	Absent
M00912	NAD biosynthesis, tryptophan => quinolinate => NAD	Cofactor and vitamin metabolism	Absent	Absent	Absent	Absent	Absent	Absent	Absent	Absent	Absent	Absent	Absent	Absent
M00913	Pantothenate biosynthesis, 2-oxoisovalerate/spermine => pantothenate	Cofactor and vitamin metabolism	Absent	Absent	Absent	Absent	Absent	Absent	Absent	Present	Absent	Absent	Present	Absent
M00914	Coenzyme A biosynthesis, archaea, 2-oxoisovalerate => 4-phosphopantoate => CoA	Cofactor and vitamin metabolism	Absent	Absent	Absent	Absent	Absent	Absent	Absent	Absent	Absent	Absent	Absent	Absent
M00915	Caffeine degradation, caffeine => xanthine	Aromatics degradation	Absent	Absent	Absent	Absent	Absent	Absent	Absent	Absent	Absent	Absent	Absent	Absent
M00916	Pyridoxal-P biosynthesis, R5P + glyceraldehyde-3P + glutamine => pyridoxal-P	Cofactor and vitamin metabolism	Absent	Absent	Absent	Present	Absent	Absent	Present	Absent	Absent	Absent	Absent	Absent
M00917	Phytosterol biosynthesis, squalene 2,3-epoxide => campesterol/sitosterol	Sterol biosynthesis	Absent	Absent	Absent	Absent	Absent	Absent	Absent	Absent	Absent	Absent	Absent	Absent
M00918	Aerobactin biosynthesis, lysine => aerobactin	Biosynthesis of other bacterial compounds	Absent	Absent	Absent	Absent	Absent	Absent	Absent	Absent	Absent	Absent	Absent	Absent
M00919	Ectoine degradation, ectoine => aspartate	Serine and threonine metabolism	Absent	Absent	Absent	Absent	Absent	Absent	Absent	Absent	Absent	Absent	Absent	Absent
M00921	Cyclooctatin biosynthesis, dimethylallyl-PP + isopentenyl-PP => cyclooctatin	Biosynthesis of other bacterial compounds	Absent	Absent	Absent	Absent	Absent	Absent	Absent	Absent	Absent	Absent	Absent	Absent
M00922	CMP-Neu5Ac biosynthesis	Lipopolysaccharide metabolism	Absent	Absent	Absent	Absent	Absent	Absent	Absent	Absent	Absent	Absent	Absent	Absent
M00923	UDP-L-FucNAm biosynthesis	Lipopolysaccharide metabolism	Absent	Absent	Absent	Absent	Absent	Absent	Absent	Absent	Absent	Absent	Absent	Absent
M00924	Cobalamin biosynthesis, anaerobic, uroporphyrinogen III => sirohydrochlorin => cobyrinate a,c-diamide	Cofactor and vitamin metabolism	Absent	Absent	Absent	Absent	Absent	Absent	Absent	Present	Absent	Absent	Absent	Absent
M00925	Cobalamin biosynthesis, aerobic, uroporphyrinogen III => precorrin 2 => cobyrinate a,c-diamide	Cofactor and vitamin metabolism	Absent	Absent	Absent	Absent	Absent	Absent	Absent	Absent	Absent	Absent	Absent	Absent
M00926	Heme biosynthesis, bacteria, glutamyl-tRNA => coproporphyrin III => heme	Cofactor and vitamin metabolism	Absent	Absent	Present	Absent	Absent	Absent	Absent	Absent	Absent	Absent	Absent	Absent
M00927	Gibberellin A12 biosynthesis, GAPP => GA12	Plant terpenoid biosynthesis	Absent	Absent	Absent	Absent	Absent	Absent	Absent	Absent	Absent	Absent	Absent	Absent
M00928	Gibberellin A4/A1 biosynthesis, GA12/GA53 => GA4/GA1	Plant terpenoid biosynthesis	Absent	Absent	Absent	Absent	Absent	Absent	Absent	Absent	Absent	Absent	Absent	Absent
M00929	Gibberellin A1 biosynthesis, GGPP => GA1	Plant terpenoid biosynthesis	Absent	Absent	Absent	Absent	Absent	Absent	Absent	Absent	Absent	Absent	Absent	Absent
M00930	Menaquinone biosynthesis, futalosine pathway	Cofactor and vitamin metabolism	Absent	Absent	Absent	Absent	Absent	Absent	Absent	Absent	Absent	Absent	Absent	Absent
M00931	Menaquinone biosynthesis, modified futalosine pathway	Cofactor and vitamin metabolism	Absent	Absent	Present	Absent	Absent	Absent	Absent	Absent	Absent	Absent	Absent	Absent
M00932	Phylloquinone biosynthesis, chorismate (+ phytyl-PP) => phylloquinol	Cofactor and vitamin metabolism	Absent	Absent	Absent	Absent	Absent	Absent	Absent	Absent	Absent	Absent	Absent	Absent
M00933	Plastoquinone biosynthesis, homogentisate + solanesyl-PP => plastoquinol	Cofactor and vitamin metabolism	Absent	Absent	Absent	Absent	Absent	Absent	Absent	Absent	Absent	Absent	Absent	Absent
M00934	Mycinamicin biosynthesis, malonyl-CoA + methylmalonyl-CoA => protomycinolide IV => mycinamicin II	Macrolide biosynthesis	Absent	Absent	Absent	Absent	Absent	Absent	Absent	Absent	Absent	Absent	Absent	Absent
M00935	Methanofuran biosynthesis	Methane metabolism	Absent	Absent	Absent	Absent	Absent	Absent	Absent	Absent	Absent	Absent	Absent	Absent
M00936	Melatonin biosynthesis, plants, tryptophan => serotonin => melatonin	Aromatic amino acid metabolism	Absent	Absent	Absent	Absent	Absent	Absent	Absent	Absent	Absent	Absent	Absent	Absent
M00937	Aflatoxin biosynthesis, malonyl-CoA => aflatoxin B1	Biosynthesis of other fungal compounds	Absent	Absent	Absent	Absent	Absent	Absent	Absent	Absent	Absent	Absent	Absent	Absent
M00938	Pyrimidine deoxyribonucleotide biosynthesis, UDP => dTTP	Pyrimidine metabolism	Present	Absent	Present	Absent	Present	Absent	Absent	Absent	Absent	Present	Absent	Absent
M00939	Pyrimidine degradation, uracil => 3-hydroxypropanoate	Pyrimidine metabolism	Absent	Absent	Absent	Absent	Absent	Absent	Absent	Absent	Absent	Absent	Absent	Absent
M00940	Flavanone biosynthesis, p-coumaroyl-CoA => liquiritigenin	Biosynthesis of phytochemical compounds	Absent	Absent	Absent	Absent	Absent	Absent	Absent	Absent	Absent	Absent	Absent	Absent
M00941	Isoflavone biosynthesis, liquiritigenin/naringenin => daidzein/genistein	Biosynthesis of phytochemical compounds	Absent	Absent	Absent	Absent	Absent	Absent	Absent	Absent	Absent	Absent	Absent	Absent
M00942	Pterocarpan biosynthesis, daidzein => medicarpin	Biosynthesis of phytochemical compounds	Absent	Absent	Absent	Absent	Absent	Absent	Absent	Absent	Absent	Absent	Absent	Absent
M00943	Reticuline biosynthesis, dopamine + 4HPAA => (S)-reticuline	Biosynthesis of phytochemical compounds	Absent	Absent	Absent	Absent	Absent	Absent	Absent	Absent	Absent	Absent	Absent	Absent
M00944	Morphine biosynthesis, (S)-reticuline => morphine	Biosynthesis of phytochemical compounds	Absent	Absent	Absent	Absent	Absent	Absent	Absent	Absent	Absent	Absent	Absent	Absent
M00945	Sanguinarine biosynthesis, (S)-reticuline => sanguinarine	Biosynthesis of phytochemical compounds	Absent	Absent	Absent	Absent	Absent	Absent	Absent	Absent	Absent	Absent	Absent	Absent
M00946	Noscapine biosynthesis, (S)-reticuline => noscapine	Biosynthesis of phytochemical compounds	Absent	Absent	Absent	Absent	Absent	Absent	Absent	Absent	Absent	Absent	Absent	Absent
M00947	D-Arginine racemization, D-arginine => L-arginine	Other amino acid metabolism	Absent	Absent	Absent	Absent	Absent	Absent	Absent	Absent	Absent	Absent	Absent	Absent
M00948	Hydroxyproline degradation, trans-4-hydroxy-L-proline => 2-oxoglutarate	Other amino acid metabolism	Absent	Absent	Absent	Absent	Absent	Absent	Absent	Absent	Absent	Absent	Absent	Absent
M00949	Staphylopine biosynthesis, L-histidine => staphylopine	Other amino acid metabolism	Absent	Absent	Absent	Absent	Absent	Absent	Absent	Absent	Absent	Absent	Absent	Absent
M00950	Biotin biosynthesis, BioU pathway, pimeloyl-ACP/CoA => biotin	Cofactor and vitamin metabolism	Absent	Absent	Absent	Absent	Absent	Absent	Absent	Absent	Absent	Absent	Absent	Absent
M00951	Cremeomycin biosynthesis, aspartate/3,4-AHBA => cremeomycin	Biosynthesis of other antibiotics	Absent	Absent	Absent	Absent	Absent	Absent	Absent	Absent	Absent	Absent	Absent	Absent
M00952	Benzoxazinoid biosynthesis, indoleglycerol phosphate => DIMBOA-glucoside	Biosynthesis of phytochemical compounds	Absent	Absent	Absent	Absent	Absent	Absent	Absent	Absent	Absent	Absent	Absent	Absent
M00953	Mugineic acid biosynthesis, methionine => 3-epihydroxymugineic acid	Biosynthesis of phytochemical compounds	Absent	Absent	Absent	Absent	Absent	Absent	Absent	Absent	Absent	Absent	Absent	Absent
M00956	Lysine degradation, bacteria, L-lysine => succinate	Lysine metabolism	Absent	Absent	Absent	Absent	Absent	Absent	Absent	Absent	Absent	Absent	Absent	Absent
M00957	Lysine degradation, bacteria, L-lysine => glutarate => succinate/acetyl-CoA	Lysine metabolism	Absent	Absent	Absent	Absent	Absent	Absent	Absent	Absent	Absent	Absent	Absent	Absent
M00958	Adenine ribonucleotide degradation, AMP => Urate	Purine metabolism	Absent	Absent	Absent	Absent	Absent	Absent	Absent	Absent	Absent	Absent	Absent	Absent
M00959	Guanine ribonucleotide degradation, GMP => Urate	Purine metabolism	Absent	Absent	Absent	Absent	Absent	Absent	Absent	Absent	Absent	Absent	Absent	Absent
M00960	Lysine degradation, bacteria, L-lysine => D-lysine => succinate	Lysine metabolism	Absent	Absent	Absent	Absent	Absent	Absent	Absent	Absent	Absent	Absent	Absent	Absent
M00961	Betacyanin biosynthesis, L-tyrosine => amaranthin	Biosynthesis of phytochemical compounds	Absent	Absent	Absent	Absent	Absent	Absent	Absent	Absent	Absent	Absent	Absent	Absent
M00962	Psilocybin biosynthesis, tryptophan => psilocybin	Biosynthesis of phytochemical compounds	Absent	Absent	Absent	Absent	Absent	Absent	Absent	Absent	Absent	Absent	Absent	Absent
M00963	Chanoclavine aldehyde biosynthesis, tryptophan => chanoclavine-I aldehyde	Biosynthesis of phytochemical compounds	Absent	Absent	Absent	Absent	Absent	Absent	Absent	Absent	Absent	Absent	Absent	Absent
M00964	Fumigaclavine biosynthesis, chanoclavine-I aldehyde => fumigaclavine C	Biosynthesis of phytochemical compounds	Absent	Absent	Absent	Absent	Absent	Absent	Absent	Absent	Absent	Absent	Absent	Absent
M00965	Vindoline biosynthesis, tabersonine => vindoline	Biosynthesis of phytochemical compounds	Absent	Absent	Absent	Absent	Absent	Absent	Absent	Absent	Absent	Absent	Absent	Absent
M00966	Equol biosynthesis, daidzein => equol	Biosynthesis of phytochemical compounds	Absent	Absent	Absent	Absent	Absent	Absent	Absent	Absent	Absent	Absent	Absent	Absent
M00967	Flavone degradation, luteolin/apigenin => DHCA/phloretate	Biosynthesis of phytochemical compounds	Absent	Absent	Absent	Absent	Absent	Absent	Absent	Present	Absent	Absent	Absent	Absent
M00968	Pentose bisphosphate pathway (nucleoside degradation), archaea, nucleoside/NMP => 3-PGA/glycerone phosphate	Other carbohydrate metabolism	Absent	Absent	Absent	Absent	Absent	Absent	Absent	Absent	Absent	Absent	Absent	Absent
M00969	Fumagillin biosynthesis, farnesyl-PP => fumagillin	Biosynthesis of other antibiotics	Absent	Absent	Absent	Absent	Absent	Absent	Absent	Absent	Absent	Absent	Absent	Absent
M00970	Proline degradation, proline => glutamate	Arginine and proline metabolism	Absent	Absent	Absent	Absent	Absent	Absent	Absent	Absent	Absent	Absent	Absent	Absent
M00971	QS-7 biosynthesis, 2,3-epoxysqualene => QS-7	Biosynthesis of phytochemical compounds	Absent	Absent	Absent	Absent	Absent	Absent	Absent	Absent	Absent	Absent	Absent	Absent
M00972	Proline metabolism	Arginine and proline metabolism	Absent	Absent	Absent	Absent	Absent	Absent	Absent	Absent	Absent	Absent	Absent	Absent

## Sheet: KEGGModuleStepHit
Module.step	Module	KO.id	Module.Category	metabat2_RB1.3.Module.step.presence	metabat2_RB3.3.Module.step.presence	metabat2_RS5.3.Module.step.presence	metabat2_coassembly.1.Module.step.presence	metabat2_coassembly.10.Module.step.presence	metabat2_coassembly.14.Module.step.presence	metabat2_coassembly.16.Module.step.presence	metabat2_coassembly.28.Module.step.presence	metabat2_coassembly.36.Module.step.presence	metabat2_coassembly.50.Module.step.presence	metabat2_coassembly.53.Module.step.presence	metabat2_coassembly.7.Module.step.presence
M00001+01	Glycolysis (Embden-Meyerhof pathway), glucose => pyruvate	(K00844 or K12407 or K00845 or K25026 or K00886 or K08074 or K00918)	Central carbohydrate metabolism	Absent	Present	Absent	Absent	Absent	Present	Absent	Present	Present	Present	Present	Absent
M00001+02	Glycolysis (Embden-Meyerhof pathway), glucose => pyruvate	(K01810 or K06859 or K13810 or K15916)	Central carbohydrate metabolism	Present	Present	Present	Absent	Present	Present	Present	Present	Present	Absent	Present	Present
M00001+03	Glycolysis (Embden-Meyerhof pathway), glucose => pyruvate	(K00850 or K16370 or K21071 or K00918)	Central carbohydrate metabolism	Present	Present	Absent	Absent	Absent	Present	Absent	Present	Present	Absent	Absent	Absent
M00001+04	Glycolysis (Embden-Meyerhof pathway), glucose => pyruvate	(K01623 or K01624 or K11645 or K16305 or K16306)	Central carbohydrate metabolism	Present	Present	Present	Present	Present	Present	Present	Present	Present	Present	Present	Present
M00001+05	Glycolysis (Embden-Meyerhof pathway), glucose => pyruvate	K01803	Central carbohydrate metabolism	Present	Present	Present	Present	Present	Present	Present	Present	Present	Present	Present	Present
M00001+06	Glycolysis (Embden-Meyerhof pathway), glucose => pyruvate	((K00134 or K00150) and K00927 or K11389)	Central carbohydrate metabolism	Present	Present	Present	Present	Present	Present	Present	Present	Present	Present	Present	Present
M00001+07	Glycolysis (Embden-Meyerhof pathway), glucose => pyruvate	(K01834 or K15633 or K15634 or K15635)	Central carbohydrate metabolism	Present	Present	Present	Present	Present	Present	Present	Present	Present	Present	Present	Present
M00001+08	Glycolysis (Embden-Meyerhof pathway), glucose => pyruvate	K01689	Central carbohydrate metabolism	Present	Absent	Present	Present	Present	Absent	Present	Present	Present	Present	Absent	Absent
M00001+09	Glycolysis (Embden-Meyerhof pathway), glucose => pyruvate	(K00873 or K12406)	Central carbohydrate metabolism	Absent	Present	Absent	Present	Absent	Present	Present	Present	Present	Absent	Present	Present
M00002+01	Glycolysis, core module involving three-carbon compounds	K01803	Central carbohydrate metabolism	Present	Present	Present	Present	Present	Present	Present	Present	Present	Present	Present	Present
M00002+02	Glycolysis, core module involving three-carbon compounds	((K00134 or K00150) and K00927 or K11389)	Central carbohydrate metabolism	Present	Present	Present	Present	Present	Present	Present	Present	Present	Present	Present	Present
M00002+03	Glycolysis, core module involving three-carbon compounds	(K01834 or K15633 or K15634 or K15635)	Central carbohydrate metabolism	Present	Present	Present	Present	Present	Present	Present	Present	Present	Present	Present	Present
M00002+04	Glycolysis, core module involving three-carbon compounds	K01689	Central carbohydrate metabolism	Present	Absent	Present	Present	Present	Absent	Present	Present	Present	Present	Absent	Absent
M00002+05	Glycolysis, core module involving three-carbon compounds	(K00873 or K12406)	Central carbohydrate metabolism	Absent	Present	Absent	Present	Absent	Present	Present	Present	Present	Absent	Present	Present
M00003+01	Gluconeogenesis, oxaloacetate => fructose-6P	(K01596 or K01610)	Central carbohydrate metabolism	Absent	Present	Absent	Absent	Absent	Present	Present	Present	Present	Present	Present	Absent
M00003+02	Gluconeogenesis, oxaloacetate => fructose-6P	K01689	Central carbohydrate metabolism	Present	Absent	Present	Present	Present	Absent	Present	Present	Present	Present	Absent	Absent
M00003+03	Gluconeogenesis, oxaloacetate => fructose-6P	(K01834 or K15633 or K15634 or K15635)	Central carbohydrate metabolism	Present	Present	Present	Present	Present	Present	Present	Present	Present	Present	Present	Present
M00003+04	Gluconeogenesis, oxaloacetate => fructose-6P	K00927	Central carbohydrate metabolism	Present	Present	Present	Present	Present	Present	Present	Present	Present	Present	Present	Present
M00003+05	Gluconeogenesis, oxaloacetate => fructose-6P	(K00134 or K00150)	Central carbohydrate metabolism	Present	Present	Present	Present	Present	Present	Present	Present	Present	Present	Present	Present
M00003+06	Gluconeogenesis, oxaloacetate => fructose-6P	K01803	Central carbohydrate metabolism	Present	Present	Present	Present	Present	Present	Present	Present	Present	Present	Present	Present
M00003+07	Gluconeogenesis, oxaloacetate => fructose-6P	((K01623 or K01624 or K11645) and (K03841 or K02446 or K11532 or K01086 or K04041) or K01622)	Central carbohydrate metabolism	Absent	Absent	Present	Absent	Absent	Absent	Absent	Present	Absent	Present	Absent	Absent
M00004+01	Pentose phosphate pathway (Pentose phosphate cycle)	(K13937 or ((K00036 or K19243) and (K01057 or K07404)))	Central carbohydrate metabolism	Absent	Absent	Absent	Absent	Absent	Absent	Absent	Absent	Absent	Absent	Absent	Absent
M00004+02	Pentose phosphate pathway (Pentose phosphate cycle)	K00033	Central carbohydrate metabolism	Absent	Absent	Absent	Absent	Absent	Absent	Absent	Absent	Absent	Absent	Absent	Absent
M00004+03	Pentose phosphate pathway (Pentose phosphate cycle)	K01783	Central carbohydrate metabolism	Present	Present	Present	Present	Absent	Present	Present	Present	Present	Present	Absent	Absent
M00004+04	Pentose phosphate pathway (Pentose phosphate cycle)	(K01807 or K01808)	Central carbohydrate metabolism	Present	Present	Present	Present	Present	Absent	Present	Present	Present	Present	Absent	Absent
M00004+05	Pentose phosphate pathway (Pentose phosphate cycle)	K00615	Central carbohydrate metabolism	Present	Present	Present	Present	Present	Present	Present	Present	Present	Present	Absent	Absent
M00004+06	Pentose phosphate pathway (Pentose phosphate cycle)	((K00616 and (K01810 or K06859 or K15916)) or K13810)	Central carbohydrate metabolism	Absent	Absent	Present	Absent	Present	Absent	Absent	Present	Absent	Absent	Absent	Absent
M00005+01	PRPP biosynthesis, ribose 5P => PRPP	K00948	Central carbohydrate metabolism	Present	Present	Present	Present	Present	Present	Present	Present	Present	Present	Absent	Present
M00006+01	Pentose phosphate pathway, oxidative phase, glucose 6P => ribulose 5P	(K13937 or ((K00036 or K19243) and (K01057 or K07404)))	Central carbohydrate metabolism	Absent	Absent	Absent	Absent	Absent	Absent	Absent	Absent	Absent	Absent	Absent	Absent
M00006+02	Pentose phosphate pathway, oxidative phase, glucose 6P => ribulose 5P	K00033	Central carbohydrate metabolism	Absent	Absent	Absent	Absent	Absent	Absent	Absent	Absent	Absent	Absent	Absent	Absent
M00007+01	Pentose phosphate pathway, non-oxidative phase, fructose 6P => ribose 5P	K00615	Central carbohydrate metabolism	Present	Present	Present	Present	Present	Present	Present	Present	Present	Present	Absent	Absent
M00007+02	Pentose phosphate pathway, non-oxidative phase, fructose 6P => ribose 5P	(K00616 or K13810)	Central carbohydrate metabolism	Absent	Absent	Present	Absent	Present	Absent	Absent	Present	Absent	Present	Absent	Absent
M00007+03	Pentose phosphate pathway, non-oxidative phase, fructose 6P => ribose 5P	K01783	Central carbohydrate metabolism	Present	Present	Present	Present	Absent	Present	Present	Present	Present	Present	Absent	Absent
M00007+04	Pentose phosphate pathway, non-oxidative phase, fructose 6P => ribose 5P	(K01807 or K01808)	Central carbohydrate metabolism	Present	Present	Present	Present	Present	Absent	Present	Present	Present	Present	Absent	Absent
M00008+01	Entner-Doudoroff pathway, glucose-6P => glyceraldehyde-3P + pyruvate	K00036	Central carbohydrate metabolism	Absent	Absent	Absent	Absent	Absent	Absent	Absent	Absent	Absent	Absent	Absent	Absent
M00008+02	Entner-Doudoroff pathway, glucose-6P => glyceraldehyde-3P + pyruvate	(K01057 or K07404)	Central carbohydrate metabolism	Absent	Absent	Absent	Absent	Absent	Absent	Absent	Present	Absent	Absent	Absent	Absent
M00008+03	Entner-Doudoroff pathway, glucose-6P => glyceraldehyde-3P + pyruvate	K01690	Central carbohydrate metabolism	Absent	Absent	Absent	Absent	Absent	Absent	Absent	Absent	Absent	Absent	Absent	Absent
M00008+04	Entner-Doudoroff pathway, glucose-6P => glyceraldehyde-3P + pyruvate	K01625	Central carbohydrate metabolism	Absent	Present	Absent	Present	Absent	Present	Absent	Absent	Present	Absent	Present	Absent
M00009+01	Citrate cycle (TCA cycle, Krebs cycle)	(K01647 or K05942)	Central carbohydrate metabolism	Absent	Absent	Absent	Absent	Absent	Absent	Present	Absent	Absent	Absent	Absent	Absent
M00009+02	Citrate cycle (TCA cycle, Krebs cycle)	(K01681 or K01682)	Central carbohydrate metabolism	Absent	Absent	Present	Absent	Absent	Absent	Absent	Absent	Absent	Absent	Absent	Absent
M00009+03	Citrate cycle (TCA cycle, Krebs cycle)	(K00031 or K00030)	Central carbohydrate metabolism	Absent	Present	Absent	Absent	Absent	Present	Present	Present	Present	Present	Absent	Absent
M00009+04	Citrate cycle (TCA cycle, Krebs cycle)	((K00164 and K00658 or K01616) and K00382 or K00174 and K00175)	Central carbohydrate metabolism	Absent	Absent	Present	Absent	Absent	Absent	Absent	Absent	Absent	Present	Present	Absent
M00009+05	Citrate cycle (TCA cycle, Krebs cycle)	(K01902 and K01903 or K01899 and K01900 or K18118)	Central carbohydrate metabolism	Absent	Absent	Absent	Absent	Absent	Absent	Absent	Absent	Absent	Absent	Absent	Absent
M00009+06	Citrate cycle (TCA cycle, Krebs cycle)	(K00234 and K00235 and K00236 and (K00237 or K25801) or K00239 and K00240 and K00241-(K00242 or K18859 or K18860) or K00244 and K00245 and K00246)	Central carbohydrate metabolism	Absent	Absent	Absent	Absent	Absent	Absent	Absent	Absent	Absent	Absent	Present	Absent
M00009+07	Citrate cycle (TCA cycle, Krebs cycle)	(K01676 or K01679 or K01677 and K01678)	Central carbohydrate metabolism	Absent	Present	Present	Absent	Absent	Present	Present	Present	Present	Present	Present	Absent
M00009+08	Citrate cycle (TCA cycle, Krebs cycle)	(K00026 or K00025 or K00024 or K00116)	Central carbohydrate metabolism	Absent	Absent	Absent	Absent	Absent	Absent	Present	Absent	Absent	Absent	Absent	Absent
M00010+01	Citrate cycle, first carbon oxidation, oxaloacetate => 2-oxoglutarate	(K01647 or K05942)	Central carbohydrate metabolism	Absent	Absent	Absent	Absent	Absent	Absent	Present	Absent	Absent	Absent	Absent	Absent
M00010+02	Citrate cycle, first carbon oxidation, oxaloacetate => 2-oxoglutarate	(K01681 or K01682)	Central carbohydrate metabolism	Absent	Absent	Present	Absent	Absent	Absent	Absent	Absent	Absent	Absent	Absent	Absent
M00010+03	Citrate cycle, first carbon oxidation, oxaloacetate => 2-oxoglutarate	(K00031 or K00030)	Central carbohydrate metabolism	Absent	Present	Absent	Absent	Absent	Present	Present	Present	Present	Present	Absent	Absent
M00011+01	Citrate cycle, second carbon oxidation, 2-oxoglutarate => oxaloacetate	((K00164 and K00658 or K01616) and K00382 or K00174 and K00175)	Central carbohydrate metabolism	Absent	Absent	Present	Absent	Absent	Absent	Absent	Absent	Absent	Present	Present	Absent
M00011+02	Citrate cycle, second carbon oxidation, 2-oxoglutarate => oxaloacetate	(K01902 and K01903 or K01899 and K01900 or K18118)	Central carbohydrate metabolism	Absent	Absent	Absent	Absent	Absent	Absent	Absent	Absent	Absent	Absent	Absent	Absent
M00011+03	Citrate cycle, second carbon oxidation, 2-oxoglutarate => oxaloacetate	(K00234 and K00235 and K00236 and (K00237 or K25801) or K00239 and K00240 and K00241-(K00242 or K18859 or K18860) or K00244 and K00245 and K00246)	Central carbohydrate metabolism	Absent	Absent	Absent	Absent	Absent	Absent	Absent	Absent	Absent	Absent	Present	Absent
M00011+04	Citrate cycle, second carbon oxidation, 2-oxoglutarate => oxaloacetate	(K01676 or K01679 or K01677 and K01678)	Central carbohydrate metabolism	Absent	Present	Present	Absent	Absent	Present	Present	Present	Present	Present	Present	Absent
M00011+05	Citrate cycle, second carbon oxidation, 2-oxoglutarate => oxaloacetate	(K00026 or K00025 or K00024 or K00116)	Central carbohydrate metabolism	Absent	Absent	Absent	Absent	Absent	Absent	Present	Absent	Absent	Absent	Absent	Absent
M00012+01	Glyoxylate cycle	K01647	Other carbohydrate metabolism	Absent	Absent	Absent	Absent	Absent	Absent	Present	Absent	Absent	Absent	Absent	Absent
M00012+02	Glyoxylate cycle	(K01681 or K01682)	Other carbohydrate metabolism	Absent	Absent	Present	Absent	Absent	Absent	Absent	Absent	Absent	Absent	Absent	Absent
M00012+03	Glyoxylate cycle	K01637	Other carbohydrate metabolism	Absent	Absent	Absent	Absent	Absent	Absent	Absent	Absent	Absent	Absent	Absent	Absent
M00012+04	Glyoxylate cycle	(K01638 or K19282)	Other carbohydrate metabolism	Absent	Absent	Absent	Absent	Absent	Absent	Absent	Absent	Absent	Absent	Absent	Absent
M00012+05	Glyoxylate cycle	(K00026 or K00025 or K00024)	Other carbohydrate metabolism	Absent	Absent	Absent	Absent	Absent	Absent	Present	Absent	Absent	Absent	Absent	Absent
M00013+01	Malonate semialdehyde pathway, propanoyl-CoA => acetyl-CoA	(K00248 or K00232)	Other carbohydrate metabolism	Absent	Absent	Absent	Absent	Absent	Absent	Absent	Present	Absent	Absent	Absent	Absent
M00013+02	Malonate semialdehyde pathway, propanoyl-CoA => acetyl-CoA	(K07511 or K14729)	Other carbohydrate metabolism	Absent	Absent	Absent	Absent	Absent	Absent	Absent	Absent	Absent	Absent	Absent	Absent
M00013+03	Malonate semialdehyde pathway, propanoyl-CoA => acetyl-CoA	K05605	Other carbohydrate metabolism	Absent	Absent	Absent	Absent	Absent	Absent	Absent	Absent	Absent	Absent	Absent	Absent
M00013+04	Malonate semialdehyde pathway, propanoyl-CoA => acetyl-CoA	K23146	Other carbohydrate metabolism	Absent	Absent	Absent	Absent	Absent	Absent	Absent	Absent	Absent	Absent	Absent	Absent
M00013+05	Malonate semialdehyde pathway, propanoyl-CoA => acetyl-CoA	K00140	Other carbohydrate metabolism	Absent	Absent	Absent	Absent	Absent	Absent	Absent	Absent	Absent	Absent	Absent	Absent
M00014+01	Glucuronate pathway (uronate pathway)	K00012	Other carbohydrate metabolism	Absent	Absent	Present	Absent	Absent	Absent	Absent	Absent	Absent	Absent	Present	Absent
M00014+02	Glucuronate pathway (uronate pathway)	((K12447 and K16190) or (K00699 and (K01195 or K14756)))	Other carbohydrate metabolism	Absent	Absent	Absent	Absent	Absent	Absent	Absent	Absent	Absent	Absent	Absent	Absent
M00014+03	Glucuronate pathway (uronate pathway)	K00002	Other carbohydrate metabolism	Absent	Absent	Absent	Absent	Absent	Absent	Absent	Absent	Absent	Absent	Absent	Absent
M00014+04	Glucuronate pathway (uronate pathway)	K13247	Other carbohydrate metabolism	Absent	Absent	Absent	Absent	Absent	Absent	Absent	Absent	Absent	Absent	Absent	Absent
M00014+05	Glucuronate pathway (uronate pathway)	K03331	Other carbohydrate metabolism	Absent	Absent	Absent	Absent	Absent	Absent	Absent	Absent	Absent	Absent	Absent	Absent
M00014+06	Glucuronate pathway (uronate pathway)	(K05351 or K00008)	Other carbohydrate metabolism	Absent	Absent	Absent	Absent	Absent	Absent	Absent	Absent	Absent	Absent	Absent	Absent
M00014+07	Glucuronate pathway (uronate pathway)	K00854	Other carbohydrate metabolism	Absent	Absent	Absent	Absent	Absent	Absent	Absent	Present	Present	Absent	Absent	Absent
M00015+01	Proline biosynthesis, glutamate => proline	((K00931 and K00147) or K12657)	Arginine and proline metabolism	Absent	Present	Present	Absent	Absent	Present	Absent	Present	Present	Absent	Present	Absent
M00015+02	Proline biosynthesis, glutamate => proline	K00286	Arginine and proline metabolism	Absent	Present	Present	Absent	Absent	Present	Present	Present	Present	Present	Present	Absent
M00016+01	Lysine biosynthesis, succinyl-DAP pathway, aspartate => lysine	(K00928 or K12524 or K12525 or K12526)	Lysine metabolism	Present	Absent	Present	Present	Absent	Absent	Absent	Absent	Present	Present	Absent	Absent
M00016+02	Lysine biosynthesis, succinyl-DAP pathway, aspartate => lysine	K00133	Lysine metabolism	Present	Present	Present	Present	Present	Present	Present	Present	Present	Present	Present	Absent
M00016+03	Lysine biosynthesis, succinyl-DAP pathway, aspartate => lysine	K01714	Lysine metabolism	Present	Present	Present	Present	Present	Present	Present	Present	Present	Present	Absent	Absent
M00016+04	Lysine biosynthesis, succinyl-DAP pathway, aspartate => lysine	K00215	Lysine metabolism	Present	Present	Present	Present	Present	Present	Present	Present	Present	Present	Present	Absent
M00016+05	Lysine biosynthesis, succinyl-DAP pathway, aspartate => lysine	K00674	Lysine metabolism	Absent	Absent	Present	Absent	Absent	Absent	Present	Absent	Absent	Absent	Absent	Absent
M00016+06	Lysine biosynthesis, succinyl-DAP pathway, aspartate => lysine	(K00821 or K14267)	Lysine metabolism	Absent	Present	Present	Absent	Absent	Absent	Present	Present	Present	Present	Absent	Absent
M00016+07	Lysine biosynthesis, succinyl-DAP pathway, aspartate => lysine	K01439	Lysine metabolism	Absent	Absent	Present	Absent	Absent	Absent	Absent	Absent	Absent	Present	Absent	Absent
M00016+08	Lysine biosynthesis, succinyl-DAP pathway, aspartate => lysine	K01778	Lysine metabolism	Present	Present	Present	Absent	Present	Present	Absent	Present	Present	Absent	Present	Absent
M00016+09	Lysine biosynthesis, succinyl-DAP pathway, aspartate => lysine	(K01586 or K12526)	Lysine metabolism	Present	Present	Present	Present	Absent	Absent	Present	Present	Present	Present	Absent	Absent
M00017+01	Methionine biosynthesis, aspartate => homoserine => methionine	(K00928 or K12524 or K12525)	Cysteine and methionine metabolism	Present	Absent	Present	Present	Absent	Absent	Absent	Absent	Present	Present	Absent	Absent
M00017+02	Methionine biosynthesis, aspartate => homoserine => methionine	K00133	Cysteine and methionine metabolism	Present	Present	Present	Present	Present	Present	Present	Present	Present	Present	Present	Absent
M00017+03	Methionine biosynthesis, aspartate => homoserine => methionine	(K00003 or K12524 or K12525)	Cysteine and methionine metabolism	Absent	Present	Present	Absent	Absent	Absent	Present	Present	Present	Present	Absent	Absent
M00017+04	Methionine biosynthesis, aspartate => homoserine => methionine	(K00651 or K00641)	Cysteine and methionine metabolism	Absent	Present	Absent	Absent	Absent	Absent	Present	Present	Present	Present	Present	Absent
M00017+05	Methionine biosynthesis, aspartate => homoserine => methionine	K01739	Cysteine and methionine metabolism	Absent	Absent	Absent	Absent	Absent	Absent	Absent	Absent	Absent	Absent	Absent	Absent
M00017+06	Methionine biosynthesis, aspartate => homoserine => methionine	(K01760 or K14155)	Cysteine and methionine metabolism	Absent	Absent	Present	Absent	Absent	Absent	Present	Present	Present	Present	Present	Absent
M00017+07	Methionine biosynthesis, aspartate => homoserine => methionine	(K00548 or K24042 or K00549)	Cysteine and methionine metabolism	Absent	Present	Absent	Absent	Absent	Present	Present	Present	Present	Present	Present	Absent
M00018+01	Threonine biosynthesis, aspartate => homoserine => threonine	(K00928 or K12524 or K12525 or K12526)	Serine and threonine metabolism	Present	Absent	Present	Present	Absent	Absent	Absent	Absent	Present	Present	Absent	Absent
M00018+02	Threonine biosynthesis, aspartate => homoserine => threonine	K00133	Serine and threonine metabolism	Present	Present	Present	Present	Present	Present	Present	Present	Present	Present	Present	Absent
M00018+03	Threonine biosynthesis, aspartate => homoserine => threonine	(K00003 or K12524 or K12525)	Serine and threonine metabolism	Absent	Present	Present	Absent	Absent	Absent	Present	Present	Present	Present	Absent	Absent
M00018+04	Threonine biosynthesis, aspartate => homoserine => threonine	(K00872 or K02204 or K02203)	Serine and threonine metabolism	Absent	Absent	Present	Absent	Absent	Absent	Present	Present	Present	Absent	Absent	Absent
M00018+05	Threonine biosynthesis, aspartate => homoserine => threonine	K01733	Serine and threonine metabolism	Absent	Present	Absent	Absent	Absent	Present	Present	Present	Present	Present	Present	Absent
M00019+01	Valine/isoleucine biosynthesis, pyruvate => valine / 2-oxobutanoate => isoleucine	K01652 and (K01653 or K11258)	Branched-chain amino acid metabolism	Absent	Present	Absent	Absent	Absent	Present	Present	Present	Present	Absent	Present	Absent
M00019+02	Valine/isoleucine biosynthesis, pyruvate => valine / 2-oxobutanoate => isoleucine	K00053	Branched-chain amino acid metabolism	Absent	Present	Present	Absent	Absent	Absent	Present	Present	Present	Absent	Absent	Absent
M00019+03	Valine/isoleucine biosynthesis, pyruvate => valine / 2-oxobutanoate => isoleucine	K01687	Branched-chain amino acid metabolism	Absent	Present	Absent	Absent	Absent	Present	Present	Present	Present	Absent	Present	Absent
M00019+04	Valine/isoleucine biosynthesis, pyruvate => valine / 2-oxobutanoate => isoleucine	K00826	Branched-chain amino acid metabolism	Absent	Present	Present	Absent	Absent	Present	Present	Present	Present	Present	Present	Absent
M00020+01	Serine biosynthesis, glycerate-3P => serine	K00058	Serine and threonine metabolism	Absent	Absent	Present	Absent	Absent	Absent	Present	Absent	Absent	Absent	Absent	Absent
M00020+02	Serine biosynthesis, glycerate-3P => serine	K00831	Serine and threonine metabolism	Absent	Present	Absent	Absent	Absent	Present	Present	Present	Present	Present	Present	Absent
M00020+03	Serine biosynthesis, glycerate-3P => serine	(K01079 or K02203 or K22305 or K25528)	Serine and threonine metabolism	Absent	Absent	Present	Absent	Absent	Absent	Present	Present	Present	Absent	Absent	Absent
M00021+01	Cysteine biosynthesis, serine => cysteine	(K00640 or K23304)	Cysteine and methionine metabolism	Absent	Present	Present	Absent	Absent	Absent	Present	Present	Present	Present	Present	Absent
M00021+02	Cysteine biosynthesis, serine => cysteine	(K01738 or K13034 or K17069)	Cysteine and methionine metabolism	Absent	Present	Present	Absent	Absent	Present	Present	Present	Present	Present	Present	Absent
M00022+01	Shikimate pathway, phosphoenolpyruvate + erythrose-4P => chorismate	(K01626 or K03856 or K13853)	Aromatic amino acid metabolism	Absent	Present	Present	Absent	Absent	Present	Present	Present	Present	Present	Absent	Absent
M00022+02	Shikimate pathway, phosphoenolpyruvate + erythrose-4P => chorismate	(((K01735 or K13829) and ((K03785 or K03786) and K00014 or K13832)) or K13830)	Aromatic amino acid metabolism	Absent	Absent	Absent	Absent	Absent	Absent	Absent	Absent	Absent	Absent	Absent	Absent
M00022+03	Shikimate pathway, phosphoenolpyruvate + erythrose-4P => chorismate	((K00891 or K13829) and (K00800 or K24018) or K13830)	Aromatic amino acid metabolism	Absent	Present	Present	Absent	Absent	Present	Present	Present	Present	Present	Present	Absent
M00022+04	Shikimate pathway, phosphoenolpyruvate + erythrose-4P => chorismate	K01736	Aromatic amino acid metabolism	Absent	Present	Present	Absent	Absent	Present	Present	Present	Present	Present	Present	Absent
M00023+01	Tryptophan biosynthesis, chorismate => tryptophan	(((K01657 and K01658 or K13503 or K13501 or K01656) and K00766) or K13497)	Aromatic amino acid metabolism	Absent	Present	Absent	Absent	Absent	Absent	Absent	Present	Present	Absent	Present	Absent
M00023+02	Tryptophan biosynthesis, chorismate => tryptophan	(((K01817 or K24017) and (K01656 or K01609)) or K13498 or K13501)	Aromatic amino acid metabolism	Absent	Present	Absent	Absent	Absent	Present	Present	Absent	Present	Absent	Present	Absent
M00023+03	Tryptophan biosynthesis, chorismate => tryptophan	(K01695 and (K01696 or K06001) or K01694)	Aromatic amino acid metabolism	Absent	Present	Absent	Absent	Absent	Absent	Present	Present	Present	Absent	Present	Absent
M00024+01	Phenylalanine biosynthesis, chorismate => phenylpyruvate => phenylalanine	((K01850 or K04092 or K14187 or K04093 or K04516 or K06208 or K06209) and (K01713 or K04518 or K05359) or K14170)	Aromatic amino acid metabolism	Absent	Absent	Absent	Absent	Absent	Absent	Present	Absent	Present	Absent	Absent	Absent
M00024+02	Phenylalanine biosynthesis, chorismate => phenylpyruvate => phenylalanine	(K00832 or K00838)	Aromatic amino acid metabolism	Absent	Absent	Absent	Absent	Absent	Absent	Absent	Absent	Absent	Absent	Absent	Absent
M00025+01	Tyrosine biosynthesis, chorismate => HPP => tyrosine	(((K01850 or K04092 or K14170 or K04093 or K04516 or K06208 or K06209) and (K04517 or K00211)) or K14187)	Aromatic amino acid metabolism	Absent	Absent	Absent	Absent	Absent	Absent	Present	Present	Present	Absent	Absent	Absent
M00025+02	Tyrosine biosynthesis, chorismate => HPP => tyrosine	(K00832 or K00838)	Aromatic amino acid metabolism	Absent	Absent	Absent	Absent	Absent	Absent	Absent	Absent	Absent	Absent	Absent	Absent
M00026+01	Histidine biosynthesis, PRPP => histidine	(K00765)	Histidine metabolism	Absent	Present	Present	Absent	Absent	Present	Present	Present	Present	Present	Present	Absent
M00026+02	Histidine biosynthesis, PRPP => histidine	(K01523 and K01496 or K11755 or K14152)	Histidine metabolism	Absent	Present	Present	Absent	Absent	Present	Absent	Present	Absent	Absent	Present	Absent
M00026+03	Histidine biosynthesis, PRPP => histidine	(K01814 or K24017)	Histidine metabolism	Absent	Present	Absent	Absent	Absent	Present	Present	Present	Present	Present	Present	Absent
M00026+04	Histidine biosynthesis, PRPP => histidine	(K02501 and K02500 or K01663)	Histidine metabolism	Absent	Present	Present	Absent	Absent	Present	Present	Present	Present	Present	Present	Absent
M00026+05	Histidine biosynthesis, PRPP => histidine	((K01693 and K00817 and (K04486 or K05602 or K18649)) or (K01089 and K00817))	Histidine metabolism	Absent	Absent	Absent	Absent	Absent	Absent	Absent	Present	Absent	Present	Present	Absent
M00026+06	Histidine biosynthesis, PRPP => histidine	(K00013 or K14152)	Histidine metabolism	Absent	Present	Present	Absent	Absent	Present	Present	Present	Present	Present	Present	Absent
M00027+01	GABA (gamma-Aminobutyrate) shunt	K01580	Other amino acid metabolism	Absent	Absent	Absent	Absent	Absent	Absent	Absent	Absent	Absent	Absent	Absent	Absent
M00027+02	GABA (gamma-Aminobutyrate) shunt	(K13524 or K07250 or K00823 or K16871)	Other amino acid metabolism	Absent	Absent	Absent	Absent	Absent	Absent	Absent	Absent	Absent	Absent	Absent	Absent
M00027+03	GABA (gamma-Aminobutyrate) shunt	(K00135 or K00139 or K17761)	Other amino acid metabolism	Absent	Absent	Absent	Absent	Absent	Absent	Present	Absent	Absent	Absent	Absent	Absent
M00028+01	Ornithine biosynthesis, glutamate => ornithine	(K00618 or K00619 or K14681 or K14682 or K00620 or K22477 or K22478)	Arginine and proline metabolism	Absent	Present	Present	Absent	Absent	Present	Present	Present	Present	Present	Absent	Absent
M00028+02	Ornithine biosynthesis, glutamate => ornithine	((K00930 or K22478) and K00145 or K12659)	Arginine and proline metabolism	Absent	Present	Present	Absent	Absent	Absent	Present	Present	Present	Present	Absent	Absent
M00028+03	Ornithine biosynthesis, glutamate => ornithine	(K00818 or K00821)	Arginine and proline metabolism	Absent	Present	Present	Absent	Absent	Absent	Present	Present	Present	Present	Absent	Absent
M00028+04	Ornithine biosynthesis, glutamate => ornithine	(K01438 or K14677 or K00620)	Arginine and proline metabolism	Absent	Present	Present	Absent	Absent	Present	Present	Present	Present	Present	Absent	Absent
M00029+01	Urea cycle	K01948	Arginine and proline metabolism	Absent	Absent	Absent	Absent	Absent	Absent	Absent	Absent	Absent	Absent	Absent	Absent
M00029+02	Urea cycle	K00611	Arginine and proline metabolism	Absent	Present	Present	Absent	Absent	Absent	Present	Present	Present	Present	Absent	Absent
M00029+03	Urea cycle	K01940	Arginine and proline metabolism	Absent	Present	Present	Absent	Absent	Present	Present	Present	Present	Present	Absent	Absent
M00029+04	Urea cycle	(K01755 or K14681)	Arginine and proline metabolism	Absent	Present	Present	Absent	Absent	Present	Present	Present	Present	Present	Present	Absent
M00029+05	Urea cycle	K01476	Arginine and proline metabolism	Absent	Absent	Absent	Absent	Absent	Absent	Absent	Absent	Absent	Absent	Absent	Absent
M00030+01	Lysine biosynthesis, AAA pathway, 2-oxoglutarate => 2-aminoadipate => lysine	K01655	Lysine metabolism	Absent	Absent	Absent	Absent	Absent	Absent	Absent	Absent	Absent	Absent	Absent	Absent
M00030+02	Lysine biosynthesis, AAA pathway, 2-oxoglutarate => 2-aminoadipate => lysine	K17450	Lysine metabolism	Absent	Absent	Absent	Absent	Absent	Absent	Absent	Absent	Absent	Absent	Absent	Absent
M00030+03	Lysine biosynthesis, AAA pathway, 2-oxoglutarate => 2-aminoadipate => lysine	K01705	Lysine metabolism	Absent	Absent	Absent	Absent	Absent	Absent	Absent	Absent	Absent	Absent	Absent	Absent
M00030+04	Lysine biosynthesis, AAA pathway, 2-oxoglutarate => 2-aminoadipate => lysine	K05824	Lysine metabolism	Absent	Absent	Absent	Absent	Absent	Absent	Absent	Absent	Absent	Absent	Absent	Absent
M00030+05	Lysine biosynthesis, AAA pathway, 2-oxoglutarate => 2-aminoadipate => lysine	K00838	Lysine metabolism	Absent	Absent	Absent	Absent	Absent	Absent	Absent	Absent	Absent	Absent	Absent	Absent
M00030+06	Lysine biosynthesis, AAA pathway, 2-oxoglutarate => 2-aminoadipate => lysine	K00143	Lysine metabolism	Absent	Absent	Absent	Absent	Absent	Absent	Absent	Absent	Absent	Absent	Absent	Absent
M00030+07	Lysine biosynthesis, AAA pathway, 2-oxoglutarate => 2-aminoadipate => lysine	(K00293 or K24034)	Lysine metabolism	Absent	Absent	Absent	Absent	Absent	Absent	Absent	Absent	Absent	Absent	Absent	Absent
M00030+08	Lysine biosynthesis, AAA pathway, 2-oxoglutarate => 2-aminoadipate => lysine	K00290	Lysine metabolism	Absent	Absent	Absent	Absent	Absent	Absent	Absent	Absent	Absent	Absent	Absent	Absent
M00031+01	Lysine biosynthesis, mediated by LysW, 2-aminoadipate => lysine	K05826	Lysine metabolism	Absent	Absent	Absent	Absent	Absent	Absent	Absent	Absent	Absent	Absent	Absent	Absent
M00032+01	Lysine degradation, lysine => saccharopine => acetoacetyl-CoA	K14157	Lysine metabolism	Absent	Absent	Absent	Absent	Absent	Absent	Absent	Absent	Absent	Absent	Absent	Absent
M00032+02	Lysine degradation, lysine => saccharopine => acetoacetyl-CoA	K14085	Lysine metabolism	Absent	Absent	Absent	Absent	Absent	Absent	Absent	Absent	Absent	Absent	Absent	Absent
M00032+03	Lysine degradation, lysine => saccharopine => acetoacetyl-CoA	K00825	Lysine metabolism	Absent	Absent	Absent	Absent	Absent	Absent	Absent	Absent	Absent	Absent	Absent	Absent
M00032+04	Lysine degradation, lysine => saccharopine => acetoacetyl-CoA	(K15791 and K00658 and K00382)	Lysine metabolism	Absent	Absent	Absent	Absent	Absent	Absent	Absent	Absent	Absent	Absent	Absent	Absent
M00032+05	Lysine degradation, lysine => saccharopine => acetoacetyl-CoA	K00252	Lysine metabolism	Absent	Absent	Absent	Absent	Absent	Absent	Absent	Absent	Absent	Absent	Absent	Absent
M00032+06	Lysine degradation, lysine => saccharopine => acetoacetyl-CoA	(K07514 or (K07515 or K07511) and K00022)	Lysine metabolism	Absent	Absent	Absent	Absent	Absent	Absent	Absent	Absent	Absent	Absent	Absent	Absent
M00033+01	Ectoine biosynthesis, aspartate => ectoine	K00928	Serine and threonine metabolism	Present	Absent	Present	Present	Absent	Absent	Absent	Absent	Present	Present	Absent	Absent
M00033+02	Ectoine biosynthesis, aspartate => ectoine	K00133	Serine and threonine metabolism	Present	Present	Present	Present	Present	Present	Present	Present	Present	Present	Present	Absent
M00033+03	Ectoine biosynthesis, aspartate => ectoine	K00836	Serine and threonine metabolism	Absent	Absent	Absent	Absent	Absent	Absent	Absent	Absent	Absent	Absent	Absent	Absent
M00033+04	Ectoine biosynthesis, aspartate => ectoine	K06718	Serine and threonine metabolism	Absent	Absent	Absent	Absent	Absent	Absent	Absent	Absent	Absent	Absent	Absent	Absent
M00033+05	Ectoine biosynthesis, aspartate => ectoine	K06720	Serine and threonine metabolism	Absent	Absent	Absent	Absent	Absent	Absent	Absent	Absent	Absent	Absent	Absent	Absent
M00034+01	Methionine salvage pathway	K00789	Cysteine and methionine metabolism	Present	Present	Present	Present	Absent	Present	Present	Present	Present	Present	Present	Present
M00034+02	Methionine salvage pathway	K01611	Cysteine and methionine metabolism	Absent	Absent	Absent	Absent	Absent	Absent	Absent	Absent	Absent	Absent	Absent	Absent
M00034+03	Methionine salvage pathway	K00797	Cysteine and methionine metabolism	Absent	Absent	Absent	Absent	Absent	Absent	Absent	Absent	Present	Absent	Absent	Absent
M00034+04	Methionine salvage pathway	((K01243 or K01244) and K00899 or (K00772 or K05810))	Cysteine and methionine metabolism	Absent	Absent	Present	Absent	Absent	Absent	Present	Present	Present	Present	Present	Absent
M00034+05	Methionine salvage pathway	K08963	Cysteine and methionine metabolism	Absent	Absent	Absent	Absent	Absent	Absent	Absent	Present	Present	Absent	Absent	Absent
M00034+06	Methionine salvage pathway	(K16054 or K08964 and (K09880 or K08965 and K08966))	Cysteine and methionine metabolism	Absent	Absent	Absent	Absent	Absent	Absent	Absent	Absent	Absent	Absent	Absent	Absent
M00034+07	Methionine salvage pathway	K08967	Cysteine and methionine metabolism	Absent	Absent	Absent	Absent	Absent	Absent	Absent	Absent	Absent	Absent	Absent	Absent
M00034+08	Methionine salvage pathway	(K00815 or K08969 or K23977 or K00832 or K00838)	Cysteine and methionine metabolism	Absent	Absent	Absent	Absent	Absent	Absent	Absent	Absent	Absent	Absent	Absent	Absent
M00035+01	Methionine degradation	K00789	Cysteine and methionine metabolism	Present	Present	Present	Present	Absent	Present	Present	Present	Present	Present	Present	Present
M00035+02	Methionine degradation	(K00552 or K00558 or K17398 or K17399)	Cysteine and methionine metabolism	Absent	Absent	Absent	Present	Absent	Absent	Absent	Present	Absent	Absent	Present	Absent
M00035+03	Methionine degradation	K01251	Cysteine and methionine metabolism	Absent	Absent	Absent	Absent	Absent	Absent	Absent	Present	Present	Absent	Absent	Absent
M00035+04	Methionine degradation	(K01697 or K10150)	Cysteine and methionine metabolism	Absent	Absent	Absent	Absent	Absent	Absent	Absent	Absent	Absent	Absent	Absent	Absent
M00036+01	Leucine degradation, leucine => acetoacetate + acetyl-CoA	K00826	Branched-chain amino acid metabolism	Absent	Present	Present	Absent	Absent	Present	Present	Present	Present	Present	Present	Absent
M00036+02	Leucine degradation, leucine => acetoacetate + acetyl-CoA	((K00166 and K00167 or K11381) and K09699 and K00382)	Branched-chain amino acid metabolism	Absent	Absent	Absent	Absent	Absent	Absent	Absent	Absent	Absent	Absent	Absent	Absent
M00036+03	Leucine degradation, leucine => acetoacetate + acetyl-CoA	(K00253 or K00249)	Branched-chain amino acid metabolism	Absent	Absent	Absent	Absent	Absent	Absent	Absent	Present	Present	Absent	Absent	Absent
M00036+04	Leucine degradation, leucine => acetoacetate + acetyl-CoA	(K01968 and K01969)	Branched-chain amino acid metabolism	Absent	Absent	Absent	Absent	Absent	Absent	Absent	Absent	Absent	Absent	Absent	Absent
M00036+05	Leucine degradation, leucine => acetoacetate + acetyl-CoA	(K05607 or K13766)	Branched-chain amino acid metabolism	Absent	Absent	Absent	Absent	Absent	Absent	Absent	Absent	Absent	Absent	Absent	Absent
M00036+06	Leucine degradation, leucine => acetoacetate + acetyl-CoA	K01640	Branched-chain amino acid metabolism	Absent	Absent	Absent	Absent	Absent	Absent	Absent	Absent	Absent	Absent	Absent	Absent
M00037+01	Melatonin biosynthesis, animals, tryptophan => serotonin => melatonin	K00502	Aromatic amino acid metabolism	Absent	Absent	Absent	Absent	Absent	Absent	Absent	Absent	Absent	Absent	Absent	Absent
M00037+02	Melatonin biosynthesis, animals, tryptophan => serotonin => melatonin	K01593	Aromatic amino acid metabolism	Absent	Absent	Absent	Absent	Absent	Absent	Absent	Absent	Absent	Absent	Absent	Absent
M00037+03	Melatonin biosynthesis, animals, tryptophan => serotonin => melatonin	K00669	Aromatic amino acid metabolism	Absent	Absent	Absent	Absent	Absent	Absent	Absent	Absent	Absent	Absent	Absent	Absent
M00037+04	Melatonin biosynthesis, animals, tryptophan => serotonin => melatonin	K00543	Aromatic amino acid metabolism	Absent	Absent	Absent	Absent	Absent	Absent	Absent	Absent	Absent	Absent	Absent	Absent
M00038+01	Tryptophan metabolism, tryptophan => kynurenine => 2-aminomuconate	(K00453 or K00463)	Aromatic amino acid metabolism	Absent	Absent	Absent	Absent	Absent	Absent	Absent	Absent	Absent	Absent	Absent	Absent
M00038+02	Tryptophan metabolism, tryptophan => kynurenine => 2-aminomuconate	(K01432 or K14263 or K07130)	Aromatic amino acid metabolism	Absent	Absent	Absent	Absent	Absent	Absent	Absent	Absent	Absent	Absent	Absent	Absent
M00038+03	Tryptophan metabolism, tryptophan => kynurenine => 2-aminomuconate	K00486	Aromatic amino acid metabolism	Absent	Absent	Absent	Absent	Absent	Absent	Absent	Absent	Absent	Absent	Absent	Absent
M00038+04	Tryptophan metabolism, tryptophan => kynurenine => 2-aminomuconate	K01556	Aromatic amino acid metabolism	Absent	Absent	Absent	Absent	Absent	Absent	Absent	Absent	Absent	Absent	Absent	Absent
M00038+05	Tryptophan metabolism, tryptophan => kynurenine => 2-aminomuconate	K00452	Aromatic amino acid metabolism	Absent	Absent	Absent	Absent	Absent	Absent	Absent	Absent	Absent	Absent	Absent	Absent
M00038+06	Tryptophan metabolism, tryptophan => kynurenine => 2-aminomuconate	K03392	Aromatic amino acid metabolism	Absent	Absent	Absent	Absent	Absent	Absent	Absent	Absent	Absent	Absent	Absent	Absent
M00038+07	Tryptophan metabolism, tryptophan => kynurenine => 2-aminomuconate	(K10217 or K23234)	Aromatic amino acid metabolism	Absent	Absent	Absent	Absent	Absent	Absent	Absent	Absent	Absent	Absent	Absent	Absent
M00039+01	Monolignol biosynthesis, phenylalanine/tyrosine => monolignol	(K10775 or K13064)	Biosynthesis of phytochemical compounds	Absent	Absent	Absent	Absent	Absent	Absent	Absent	Absent	Absent	Absent	Absent	Absent
M00039+02	Monolignol biosynthesis, phenylalanine/tyrosine => monolignol	K00487	Biosynthesis of phytochemical compounds	Absent	Absent	Absent	Absent	Absent	Absent	Absent	Absent	Absent	Absent	Absent	Absent
M00039+03	Monolignol biosynthesis, phenylalanine/tyrosine => monolignol	K01904	Biosynthesis of phytochemical compounds	Absent	Absent	Absent	Absent	Absent	Absent	Absent	Absent	Absent	Absent	Absent	Absent
M00039+04	Monolignol biosynthesis, phenylalanine/tyrosine => monolignol	K13065	Biosynthesis of phytochemical compounds	Absent	Absent	Absent	Absent	Absent	Absent	Absent	Absent	Absent	Absent	Absent	Absent
M00039+05	Monolignol biosynthesis, phenylalanine/tyrosine => monolignol	K09754	Biosynthesis of phytochemical compounds	Absent	Absent	Absent	Absent	Absent	Absent	Absent	Absent	Absent	Absent	Absent	Absent
M00039+06	Monolignol biosynthesis, phenylalanine/tyrosine => monolignol	K00588	Biosynthesis of phytochemical compounds	Absent	Absent	Absent	Absent	Absent	Absent	Absent	Absent	Absent	Absent	Absent	Absent
M00039+07	Monolignol biosynthesis, phenylalanine/tyrosine => monolignol	K09753	Biosynthesis of phytochemical compounds	Absent	Absent	Absent	Absent	Absent	Absent	Absent	Absent	Absent	Absent	Absent	Absent
M00039+08	Monolignol biosynthesis, phenylalanine/tyrosine => monolignol	K09755	Biosynthesis of phytochemical compounds	Absent	Absent	Absent	Absent	Absent	Absent	Absent	Absent	Absent	Absent	Absent	Absent
M00039+09	Monolignol biosynthesis, phenylalanine/tyrosine => monolignol	K13066	Biosynthesis of phytochemical compounds	Absent	Absent	Absent	Absent	Absent	Absent	Absent	Absent	Absent	Absent	Absent	Absent
M00039+10	Monolignol biosynthesis, phenylalanine/tyrosine => monolignol	(K00083 or K22395)	Biosynthesis of phytochemical compounds	Absent	Absent	Absent	Absent	Absent	Absent	Absent	Absent	Absent	Absent	Absent	Absent
M00040+01	Tyrosine biosynthesis, chorismate => arogenate => tyrosine	(K01850 or K04092 or K14170)	Aromatic amino acid metabolism	Absent	Absent	Absent	Absent	Absent	Absent	Present	Absent	Present	Absent	Absent	Absent
M00040+02	Tyrosine biosynthesis, chorismate => arogenate => tyrosine	(K00832 or K15849)	Aromatic amino acid metabolism	Absent	Absent	Absent	Absent	Absent	Absent	Absent	Absent	Absent	Absent	Absent	Absent
M00040+03	Tyrosine biosynthesis, chorismate => arogenate => tyrosine	(K00220 or K24018 or K15227)	Aromatic amino acid metabolism	Absent	Absent	Absent	Absent	Absent	Absent	Absent	Absent	Absent	Absent	Absent	Absent
M00042+01	Catecholamine biosynthesis, tyrosine => dopamine => noradrenaline => adrenaline	(K00505 or K00501)	Aromatic amino acid metabolism	Absent	Absent	Absent	Absent	Absent	Absent	Absent	Absent	Absent	Absent	Absent	Absent
M00042+02	Catecholamine biosynthesis, tyrosine => dopamine => noradrenaline => adrenaline	K01593	Aromatic amino acid metabolism	Absent	Absent	Absent	Absent	Absent	Absent	Absent	Absent	Absent	Absent	Absent	Absent
M00042+03	Catecholamine biosynthesis, tyrosine => dopamine => noradrenaline => adrenaline	K00503	Aromatic amino acid metabolism	Absent	Absent	Absent	Absent	Absent	Absent	Absent	Absent	Absent	Absent	Absent	Absent
M00042+04	Catecholamine biosynthesis, tyrosine => dopamine => noradrenaline => adrenaline	K00553	Aromatic amino acid metabolism	Absent	Absent	Absent	Absent	Absent	Absent	Absent	Absent	Absent	Absent	Absent	Absent
M00043+01	Thyroid hormone biosynthesis, tyrosine => triiodothyronine/thyroxine	K00431	Aromatic amino acid metabolism	Absent	Absent	Absent	Absent	Absent	Absent	Absent	Absent	Absent	Absent	Absent	Absent
M00044+01	Tyrosine degradation, tyrosine => homogentisate	(K00815 or K00838 or K00832 or K03334)	Aromatic amino acid metabolism	Absent	Absent	Absent	Absent	Absent	Absent	Absent	Absent	Absent	Absent	Absent	Absent
M00044+02	Tyrosine degradation, tyrosine => homogentisate	K00457	Aromatic amino acid metabolism	Absent	Absent	Absent	Absent	Absent	Absent	Absent	Absent	Absent	Absent	Absent	Absent
M00044+03	Tyrosine degradation, tyrosine => homogentisate	K00451	Aromatic amino acid metabolism	Absent	Absent	Absent	Absent	Absent	Absent	Absent	Absent	Absent	Absent	Absent	Absent
M00044+04	Tyrosine degradation, tyrosine => homogentisate	K01800	Aromatic amino acid metabolism	Absent	Absent	Absent	Absent	Absent	Absent	Absent	Absent	Absent	Absent	Absent	Absent
M00044+05	Tyrosine degradation, tyrosine => homogentisate	(K01555 or K16171)	Aromatic amino acid metabolism	Absent	Absent	Absent	Absent	Absent	Absent	Absent	Absent	Absent	Absent	Absent	Absent
M00045+01	Histidine degradation, histidine => N-formiminoglutamate => glutamate	K01745	Histidine metabolism	Absent	Absent	Absent	Absent	Absent	Absent	Absent	Absent	Absent	Absent	Absent	Absent
M00045+02	Histidine degradation, histidine => N-formiminoglutamate => glutamate	K01712	Histidine metabolism	Absent	Absent	Absent	Absent	Absent	Absent	Absent	Absent	Absent	Absent	Absent	Absent
M00045+03	Histidine degradation, histidine => N-formiminoglutamate => glutamate	K01468	Histidine metabolism	Absent	Absent	Absent	Absent	Absent	Absent	Absent	Absent	Absent	Absent	Absent	Absent
M00045+04	Histidine degradation, histidine => N-formiminoglutamate => glutamate	(K01479 or K00603 or K13990 or (K05603 and K01458))	Histidine metabolism	Absent	Absent	Absent	Absent	Absent	Absent	Absent	Absent	Absent	Absent	Absent	Absent
M00046+01	Pyrimidine degradation, uracil => beta-alanine, thymine => 3-aminoisobutanoate	(K00207 or K17722 and K17723)	Pyrimidine metabolism	Absent	Absent	Absent	Absent	Absent	Absent	Absent	Absent	Absent	Absent	Absent	Absent
M00046+02	Pyrimidine degradation, uracil => beta-alanine, thymine => 3-aminoisobutanoate	K01464	Pyrimidine metabolism	Absent	Absent	Absent	Absent	Absent	Absent	Absent	Absent	Absent	Absent	Absent	Absent
M00046+03	Pyrimidine degradation, uracil => beta-alanine, thymine => 3-aminoisobutanoate	(K01431 or K06016)	Pyrimidine metabolism	Absent	Absent	Absent	Absent	Absent	Absent	Absent	Absent	Absent	Absent	Absent	Absent
M00047+01	Creatine pathway	K00613	Arginine and proline metabolism	Absent	Absent	Absent	Absent	Absent	Absent	Absent	Absent	Absent	Absent	Absent	Absent
M00047+02	Creatine pathway	K00542	Arginine and proline metabolism	Absent	Absent	Absent	Absent	Absent	Absent	Absent	Absent	Absent	Absent	Absent	Absent
M00047+03	Creatine pathway	K00933	Arginine and proline metabolism	Absent	Absent	Absent	Absent	Absent	Absent	Absent	Absent	Absent	Absent	Absent	Absent
M00048+01	De novo purine biosynthesis, PRPP + glutamine => IMP	K00764	Purine metabolism	Absent	Present	Present	Present	Absent	Present	Present	Present	Present	Present	Present	Absent
M00048+02	De novo purine biosynthesis, PRPP + glutamine => IMP	(K01945 or K11787 or K11788 or K13713)	Purine metabolism	Absent	Present	Present	Present	Absent	Present	Present	Absent	Present	Present	Present	Absent
M00048+03	De novo purine biosynthesis, PRPP + glutamine => IMP	(K00601 or K11175 or K08289 or K11787 or K01492)	Purine metabolism	Absent	Present	Present	Present	Absent	Present	Present	Absent	Present	Present	Present	Absent
M00048+04	De novo purine biosynthesis, PRPP + glutamine => IMP	(K01952 or (K23269 and K23264 and K23265) or (K23270 and K23265))	Purine metabolism	Absent	Present	Present	Present	Absent	Absent	Present	Present	Present	Present	Present	Absent
M00048+05	De novo purine biosynthesis, PRPP + glutamine => IMP	(K01933 or K11787 or K11788 and (K01587 or K11808 or K01589 and K01588))	Purine metabolism	Absent	Present	Present	Present	Absent	Present	Present	Absent	Present	Present	Present	Absent
M00048+06	De novo purine biosynthesis, PRPP + glutamine => IMP	(K01923 or K01587 or K13713)	Purine metabolism	Absent	Present	Present	Present	Absent	Present	Present	Present	Present	Present	Present	Absent
M00048+07	De novo purine biosynthesis, PRPP + glutamine => IMP	K01756	Purine metabolism	Absent	Present	Present	Present	Absent	Present	Present	Present	Present	Absent	Present	Absent
M00048+08	De novo purine biosynthesis, PRPP + glutamine => IMP	(K00602 or (K01492 or K06863 and K11176))	Purine metabolism	Absent	Present	Present	Present	Absent	Present	Present	Present	Present	Present	Present	Absent
M00049+01	Adenine ribonucleotide biosynthesis, IMP => ADP,ATP	K01939	Purine metabolism	Absent	Present	Present	Present	Absent	Present	Present	Present	Present	Present	Present	Absent
M00049+02	Adenine ribonucleotide biosynthesis, IMP => ADP,ATP	K01756	Purine metabolism	Absent	Present	Present	Present	Absent	Present	Present	Present	Present	Absent	Present	Absent
M00049+03	Adenine ribonucleotide biosynthesis, IMP => ADP,ATP	(K00939 or K18532 or K18533 or K00944)	Purine metabolism	Present	Present	Absent	Present	Absent	Present	Present	Present	Present	Present	Present	Present
M00049+04	Adenine ribonucleotide biosynthesis, IMP => ADP,ATP	K00940	Purine metabolism	Absent	Absent	Present	Absent	Present	Absent	Absent	Absent	Absent	Present	Absent	Absent
M00050+01	Guanine ribonucleotide biosynthesis, IMP => GDP,GTP	K00088	Purine metabolism	Absent	Present	Present	Present	Absent	Present	Present	Present	Present	Present	Present	Absent
M00050+02	Guanine ribonucleotide biosynthesis, IMP => GDP,GTP	K01951	Purine metabolism	Absent	Present	Present	Present	Absent	Present	Present	Present	Present	Present	Present	Absent
M00050+03	Guanine ribonucleotide biosynthesis, IMP => GDP,GTP	K00942	Purine metabolism	Present	Present	Present	Present	Present	Present	Present	Present	Present	Absent	Present	Present
M00050+04	Guanine ribonucleotide biosynthesis, IMP => GDP,GTP	(K00940 or K18533)	Purine metabolism	Absent	Absent	Present	Absent	Present	Absent	Absent	Absent	Absent	Present	Absent	Absent
M00051+01	De novo pyrimidine biosynthesis, glutamine (+ PRPP) => UMP	(K11540 or (K11541 and K01465) or ((K01954 or K01955 and K01956) and (K00609 and K00610 or K00608) and K01465))	Pyrimidine metabolism	Absent	Absent	Absent	Absent	Absent	Absent	Present	Present	Absent	Absent	Present	Absent
M00051+02	De novo pyrimidine biosynthesis, glutamine (+ PRPP) => UMP	(K00226 or K00254 or K17828)	Pyrimidine metabolism	Absent	Present	Present	Present	Absent	Present	Present	Present	Present	Present	Present	Absent
M00051+03	De novo pyrimidine biosynthesis, glutamine (+ PRPP) => UMP	(K13421 or K00762 and K01591)	Pyrimidine metabolism	Absent	Present	Present	Present	Absent	Absent	Present	Present	Present	Present	Present	Absent
M00052+01	Pyrimidine ribonucleotide biosynthesis, UMP => UDP/UTP,CDP/CTP	(K13800 or K13809 or K09903)	Pyrimidine metabolism	Present	Present	Present	Present	Present	Present	Present	Present	Present	Present	Present	Present
M00052+02	Pyrimidine ribonucleotide biosynthesis, UMP => UDP/UTP,CDP/CTP	(K00940 or K18533)	Pyrimidine metabolism	Absent	Absent	Present	Absent	Present	Absent	Absent	Absent	Absent	Present	Absent	Absent
M00052+03	Pyrimidine ribonucleotide biosynthesis, UMP => UDP/UTP,CDP/CTP	K01937	Pyrimidine metabolism	Present	Present	Present	Present	Present	Absent	Present	Present	Present	Present	Present	Present
M00053+01	Deoxyribonucleotide biosynthesis, ADP/GDP/CDP/UDP => dATP/dGTP/dCTP/dUTP	(K00525 and K00526 or K10807 and K10808)	Purine metabolism	Present	Absent	Present	Absent	Present	Absent	Present	Absent	Absent	Absent	Absent	Absent
M00053+02	Deoxyribonucleotide biosynthesis, ADP/GDP/CDP/UDP => dATP/dGTP/dCTP/dUTP	(K00940 or K18533)	Purine metabolism	Absent	Absent	Present	Absent	Present	Absent	Absent	Absent	Absent	Present	Absent	Absent
M00055+01	N-glycan precursor biosynthesis	K01001	Glycan biosynthesis	Absent	Absent	Absent	Absent	Absent	Absent	Absent	Absent	Absent	Absent	Absent	Absent
M00055+02	N-glycan precursor biosynthesis	(K07432 and K07441)	Glycan biosynthesis	Absent	Absent	Absent	Absent	Absent	Absent	Absent	Absent	Absent	Absent	Absent	Absent
M00055+03	N-glycan precursor biosynthesis	K03842	Glycan biosynthesis	Absent	Absent	Absent	Absent	Absent	Absent	Absent	Absent	Absent	Absent	Absent	Absent
M00055+04	N-glycan precursor biosynthesis	K03843	Glycan biosynthesis	Absent	Absent	Absent	Absent	Absent	Absent	Absent	Absent	Absent	Absent	Absent	Absent
M00055+05	N-glycan precursor biosynthesis	K03844	Glycan biosynthesis	Absent	Absent	Absent	Absent	Absent	Absent	Absent	Absent	Absent	Absent	Absent	Absent
M00055+06	N-glycan precursor biosynthesis	K03845	Glycan biosynthesis	Absent	Absent	Absent	Absent	Absent	Absent	Absent	Absent	Absent	Absent	Absent	Absent
M00055+07	N-glycan precursor biosynthesis	K03846	Glycan biosynthesis	Absent	Absent	Absent	Absent	Absent	Absent	Absent	Absent	Absent	Absent	Absent	Absent
M00055+08	N-glycan precursor biosynthesis	K03847	Glycan biosynthesis	Absent	Absent	Absent	Absent	Absent	Absent	Absent	Absent	Absent	Absent	Absent	Absent
M00055+09	N-glycan precursor biosynthesis	K03846	Glycan biosynthesis	Absent	Absent	Absent	Absent	Absent	Absent	Absent	Absent	Absent	Absent	Absent	Absent
M00055+10	N-glycan precursor biosynthesis	K00729	Glycan biosynthesis	Absent	Absent	Absent	Absent	Absent	Absent	Absent	Absent	Absent	Absent	Absent	Absent
M00055+11	N-glycan precursor biosynthesis	K03848	Glycan biosynthesis	Absent	Absent	Absent	Absent	Absent	Absent	Absent	Absent	Absent	Absent	Absent	Absent
M00055+12	N-glycan precursor biosynthesis	K03849	Glycan biosynthesis	Absent	Absent	Absent	Absent	Absent	Absent	Absent	Absent	Absent	Absent	Absent	Absent
M00055+13	N-glycan precursor biosynthesis	K03850	Glycan biosynthesis	Absent	Absent	Absent	Absent	Absent	Absent	Absent	Absent	Absent	Absent	Absent	Absent
M00056+01	O-glycan biosynthesis, mucin type core	K00710	Glycan biosynthesis	Absent	Absent	Absent	Absent	Absent	Absent	Absent	Absent	Absent	Absent	Absent	Absent
M00056+02	O-glycan biosynthesis, mucin type core	(K00731 or K09653)	Glycan biosynthesis	Absent	Absent	Absent	Absent	Absent	Absent	Absent	Absent	Absent	Absent	Absent	Absent
M00056+03	O-glycan biosynthesis, mucin type core	(K00727 or K09662 or K09663)	Glycan biosynthesis	Absent	Absent	Absent	Absent	Absent	Absent	Absent	Absent	Absent	Absent	Absent	Absent
M00056+04	O-glycan biosynthesis, mucin type core	K00739	Glycan biosynthesis	Absent	Absent	Absent	Absent	Absent	Absent	Absent	Absent	Absent	Absent	Absent	Absent
M00057+01	Glycosaminoglycan biosynthesis, linkage tetrasaccharide	K00771	Glycosaminoglycan metabolism	Absent	Absent	Absent	Absent	Absent	Absent	Absent	Absent	Absent	Absent	Absent	Absent
M00057+02	Glycosaminoglycan biosynthesis, linkage tetrasaccharide	K00733	Glycosaminoglycan metabolism	Absent	Absent	Absent	Absent	Absent	Absent	Absent	Absent	Absent	Absent	Absent	Absent
M00057+03	Glycosaminoglycan biosynthesis, linkage tetrasaccharide	K00734	Glycosaminoglycan metabolism	Absent	Absent	Absent	Absent	Absent	Absent	Absent	Absent	Absent	Absent	Absent	Absent
M00057+04	Glycosaminoglycan biosynthesis, linkage tetrasaccharide	K10158	Glycosaminoglycan metabolism	Absent	Absent	Absent	Absent	Absent	Absent	Absent	Absent	Absent	Absent	Absent	Absent
M00058+01	Glycosaminoglycan biosynthesis, chondroitin sulfate backbone	K00746	Glycosaminoglycan metabolism	Absent	Absent	Absent	Absent	Absent	Absent	Absent	Absent	Absent	Absent	Absent	Absent
M00058+02	Glycosaminoglycan biosynthesis, chondroitin sulfate backbone	(K13499 or K00747 or K03419)	Glycosaminoglycan metabolism	Absent	Absent	Absent	Absent	Absent	Absent	Absent	Absent	Absent	Absent	Absent	Absent
M00059+01	Glycosaminoglycan biosynthesis, heparan sulfate backbone	(K02369 or K02370)	Glycosaminoglycan metabolism	Absent	Absent	Absent	Absent	Absent	Absent	Absent	Absent	Absent	Absent	Absent	Absent
M00059+02	Glycosaminoglycan biosynthesis, heparan sulfate backbone	(K02366 or K02367)	Glycosaminoglycan metabolism	Absent	Absent	Absent	Absent	Absent	Absent	Absent	Absent	Absent	Absent	Absent	Absent
M00059+03	Glycosaminoglycan biosynthesis, heparan sulfate backbone	(K02368 or K02370)	Glycosaminoglycan metabolism	Absent	Absent	Absent	Absent	Absent	Absent	Absent	Absent	Absent	Absent	Absent	Absent
M00059+04	Glycosaminoglycan biosynthesis, heparan sulfate backbone	(K02576 or K02577 or K02578 or K02579)	Glycosaminoglycan metabolism	Absent	Absent	Absent	Absent	Absent	Absent	Absent	Absent	Absent	Absent	Absent	Absent
M00059+05	Glycosaminoglycan biosynthesis, heparan sulfate backbone	K01793	Glycosaminoglycan metabolism	Absent	Absent	Absent	Absent	Absent	Absent	Absent	Absent	Absent	Absent	Absent	Absent
M00060+01	KDO2-lipid A biosynthesis, Raetz pathway, LpxL-LpxM type	K00677	Lipopolysaccharide metabolism	Absent	Absent	Present	Absent	Present	Absent	Absent	Absent	Absent	Absent	Present	Absent
M00060+02	KDO2-lipid A biosynthesis, Raetz pathway, LpxL-LpxM type	K02535	Lipopolysaccharide metabolism	Absent	Absent	Present	Absent	Present	Absent	Absent	Absent	Absent	Absent	Absent	Absent
M00060+03	KDO2-lipid A biosynthesis, Raetz pathway, LpxL-LpxM type	K02536	Lipopolysaccharide metabolism	Absent	Absent	Present	Absent	Present	Absent	Absent	Absent	Absent	Absent	Present	Absent
M00060+04	KDO2-lipid A biosynthesis, Raetz pathway, LpxL-LpxM type	(K03269 or K09949)	Lipopolysaccharide metabolism	Absent	Absent	Present	Absent	Present	Absent	Absent	Absent	Absent	Absent	Present	Absent
M00060+05	KDO2-lipid A biosynthesis, Raetz pathway, LpxL-LpxM type	K00748	Lipopolysaccharide metabolism	Absent	Absent	Present	Absent	Present	Absent	Absent	Absent	Absent	Absent	Present	Absent
M00060+06	KDO2-lipid A biosynthesis, Raetz pathway, LpxL-LpxM type	K00912	Lipopolysaccharide metabolism	Absent	Absent	Present	Absent	Present	Absent	Absent	Absent	Absent	Absent	Present	Absent
M00060+07	KDO2-lipid A biosynthesis, Raetz pathway, LpxL-LpxM type	K02527	Lipopolysaccharide metabolism	Absent	Absent	Present	Absent	Present	Absent	Absent	Absent	Absent	Absent	Present	Absent
M00060+08	KDO2-lipid A biosynthesis, Raetz pathway, LpxL-LpxM type	K02517	Lipopolysaccharide metabolism	Absent	Absent	Absent	Absent	Absent	Absent	Absent	Absent	Absent	Absent	Present	Absent
M00060+09	KDO2-lipid A biosynthesis, Raetz pathway, LpxL-LpxM type	K02560	Lipopolysaccharide metabolism	Absent	Absent	Absent	Absent	Absent	Absent	Absent	Absent	Absent	Absent	Absent	Absent
M00061+01	D-Glucuronate degradation, D-glucuronate => pyruvate + D-glyceraldehyde 3P	K01812	Other carbohydrate metabolism	Absent	Present	Absent	Present	Absent	Present	Absent	Absent	Present	Absent	Present	Absent
M00061+02	D-Glucuronate degradation, D-glucuronate => pyruvate + D-glyceraldehyde 3P	K00040	Other carbohydrate metabolism	Absent	Absent	Absent	Absent	Absent	Absent	Absent	Absent	Absent	Absent	Absent	Absent
M00061+03	D-Glucuronate degradation, D-glucuronate => pyruvate + D-glyceraldehyde 3P	(K01686 or K08323)	Other carbohydrate metabolism	Absent	Present	Absent	Present	Absent	Absent	Absent	Absent	Present	Absent	Absent	Absent
M00061+04	D-Glucuronate degradation, D-glucuronate => pyruvate + D-glyceraldehyde 3P	K00874	Other carbohydrate metabolism	Absent	Present	Absent	Present	Absent	Present	Absent	Absent	Present	Absent	Present	Absent
M00061+05	D-Glucuronate degradation, D-glucuronate => pyruvate + D-glyceraldehyde 3P	(K01625 or K17463)	Other carbohydrate metabolism	Absent	Present	Absent	Present	Absent	Present	Absent	Absent	Present	Absent	Present	Absent
M00063+01	CMP-KDO biosynthesis	K06041	Lipopolysaccharide metabolism	Absent	Absent	Present	Absent	Present	Absent	Absent	Absent	Absent	Absent	Present	Absent
M00063+02	CMP-KDO biosynthesis	K01627	Lipopolysaccharide metabolism	Absent	Absent	Present	Absent	Present	Absent	Absent	Absent	Absent	Absent	Present	Absent
M00063+03	CMP-KDO biosynthesis	K03270	Lipopolysaccharide metabolism	Absent	Absent	Present	Absent	Absent	Absent	Absent	Absent	Absent	Absent	Present	Absent
M00063+04	CMP-KDO biosynthesis	K00979	Lipopolysaccharide metabolism	Absent	Absent	Present	Absent	Present	Absent	Absent	Absent	Absent	Absent	Present	Absent
M00064+01	ADP-L-glycero-D-manno-heptose biosynthesis	K03271	Lipopolysaccharide metabolism	Absent	Absent	Present	Absent	Present	Absent	Absent	Absent	Absent	Absent	Absent	Absent
M00064+02	ADP-L-glycero-D-manno-heptose biosynthesis	(K03272 or K21344)	Lipopolysaccharide metabolism	Absent	Absent	Present	Absent	Absent	Absent	Absent	Absent	Absent	Absent	Absent	Absent
M00064+03	ADP-L-glycero-D-manno-heptose biosynthesis	K03273	Lipopolysaccharide metabolism	Absent	Absent	Present	Absent	Absent	Absent	Absent	Absent	Absent	Absent	Absent	Absent
M00064+04	ADP-L-glycero-D-manno-heptose biosynthesis	(K03272 or K21345)	Lipopolysaccharide metabolism	Absent	Absent	Present	Absent	Absent	Absent	Absent	Absent	Absent	Absent	Absent	Absent
M00064+05	ADP-L-glycero-D-manno-heptose biosynthesis	K03274	Lipopolysaccharide metabolism	Absent	Absent	Present	Absent	Present	Absent	Absent	Absent	Absent	Absent	Absent	Absent
M00065+01	GPI-anchor biosynthesis, core oligosaccharide	(K03857 and K03859 and K03858 and K03861 and K03860 and (K11001 or K11002))	Glycan biosynthesis	Absent	Absent	Absent	Absent	Absent	Absent	Absent	Absent	Absent	Absent	Absent	Absent
M00065+02	GPI-anchor biosynthesis, core oligosaccharide	K03434	Glycan biosynthesis	Absent	Absent	Absent	Absent	Absent	Absent	Absent	Absent	Absent	Absent	Absent	Absent
M00065+03	GPI-anchor biosynthesis, core oligosaccharide	K05283	Glycan biosynthesis	Absent	Absent	Absent	Absent	Absent	Absent	Absent	Absent	Absent	Absent	Absent	Absent
M00065+04	GPI-anchor biosynthesis, core oligosaccharide	(K05284 and K07541)	Glycan biosynthesis	Absent	Absent	Absent	Absent	Absent	Absent	Absent	Absent	Absent	Absent	Absent	Absent
M00065+05	GPI-anchor biosynthesis, core oligosaccharide	K07542	Glycan biosynthesis	Absent	Absent	Absent	Absent	Absent	Absent	Absent	Absent	Absent	Absent	Absent	Absent
M00065+06	GPI-anchor biosynthesis, core oligosaccharide	K05285	Glycan biosynthesis	Absent	Absent	Absent	Absent	Absent	Absent	Absent	Absent	Absent	Absent	Absent	Absent
M00065+07	GPI-anchor biosynthesis, core oligosaccharide	K05286	Glycan biosynthesis	Absent	Absent	Absent	Absent	Absent	Absent	Absent	Absent	Absent	Absent	Absent	Absent
M00065+08	GPI-anchor biosynthesis, core oligosaccharide	(K05288 and K05287)	Glycan biosynthesis	Absent	Absent	Absent	Absent	Absent	Absent	Absent	Absent	Absent	Absent	Absent	Absent
M00065+09	GPI-anchor biosynthesis, core oligosaccharide	(K05310 and K05287)	Glycan biosynthesis	Absent	Absent	Absent	Absent	Absent	Absent	Absent	Absent	Absent	Absent	Absent	Absent
M00066+01	Lactosylceramide biosynthesis	K00720	Lipid metabolism	Absent	Absent	Absent	Absent	Absent	Absent	Absent	Absent	Absent	Absent	Absent	Absent
M00066+02	Lactosylceramide biosynthesis	(K07553 or K09905)	Lipid metabolism	Absent	Absent	Absent	Absent	Absent	Absent	Absent	Absent	Absent	Absent	Absent	Absent
M00067+01	Sulfoglycolipids biosynthesis, ceramide/1-alkyl-2-acylglycerol => sulfatide/seminolipid	K04628	Lipid metabolism	Absent	Absent	Absent	Absent	Absent	Absent	Absent	Absent	Absent	Absent	Absent	Absent
M00067+02	Sulfoglycolipids biosynthesis, ceramide/1-alkyl-2-acylglycerol => sulfatide/seminolipid	K01019	Lipid metabolism	Absent	Absent	Absent	Absent	Absent	Absent	Absent	Absent	Absent	Absent	Absent	Absent
M00068+01	Glycosphingolipid biosynthesis, globo-series, LacCer => Gb4Cer	K01988	Glycan biosynthesis	Absent	Absent	Absent	Absent	Absent	Absent	Absent	Absent	Absent	Absent	Absent	Absent
M00068+02	Glycosphingolipid biosynthesis, globo-series, LacCer => Gb4Cer	K00719	Glycan biosynthesis	Absent	Absent	Absent	Absent	Absent	Absent	Absent	Absent	Absent	Absent	Absent	Absent
M00069+01	Glycosphingolipid biosynthesis, ganglio series, LacCer => GT3	K03370	Glycan biosynthesis	Absent	Absent	Absent	Absent	Absent	Absent	Absent	Absent	Absent	Absent	Absent	Absent
M00069+02	Glycosphingolipid biosynthesis, ganglio series, LacCer => GT3	(K03371 or K03369)	Glycan biosynthesis	Absent	Absent	Absent	Absent	Absent	Absent	Absent	Absent	Absent	Absent	Absent	Absent
M00070+01	Glycosphingolipid biosynthesis, lacto-series, LacCer => Lc4Cer	K03766	Glycan biosynthesis	Absent	Absent	Absent	Absent	Absent	Absent	Absent	Absent	Absent	Absent	Absent	Absent
M00070+02	Glycosphingolipid biosynthesis, lacto-series, LacCer => Lc4Cer	(K07819 or K07820 or K03877)	Glycan biosynthesis	Absent	Absent	Absent	Absent	Absent	Absent	Absent	Absent	Absent	Absent	Absent	Absent
M00071+01	Glycosphingolipid biosynthesis, neolacto-series, LacCer => nLc4Cer	K03766	Glycan biosynthesis	Absent	Absent	Absent	Absent	Absent	Absent	Absent	Absent	Absent	Absent	Absent	Absent
M00071+02	Glycosphingolipid biosynthesis, neolacto-series, LacCer => nLc4Cer	(K07966 or K07967 or K07968 or K07969)	Glycan biosynthesis	Absent	Absent	Absent	Absent	Absent	Absent	Absent	Absent	Absent	Absent	Absent	Absent
M00072+01	N-glycosylation by oligosaccharyltransferase	K07151 and K12666 and K12667 and K12668 and K12669 and K12670	Glycan biosynthesis	Absent	Absent	Absent	Absent	Absent	Absent	Absent	Absent	Absent	Absent	Absent	Absent
M00073+01	N-glycan precursor trimming	K01228	Glycan biosynthesis	Absent	Absent	Absent	Absent	Absent	Absent	Absent	Absent	Absent	Absent	Absent	Absent
M00073+02	N-glycan precursor trimming	K05546	Glycan biosynthesis	Absent	Absent	Absent	Absent	Absent	Absent	Absent	Absent	Absent	Absent	Absent	Absent
M00073+03	N-glycan precursor trimming	K23741	Glycan biosynthesis	Absent	Absent	Absent	Absent	Absent	Absent	Absent	Absent	Absent	Absent	Absent	Absent
M00073+04	N-glycan precursor trimming	K01230	Glycan biosynthesis	Absent	Absent	Absent	Absent	Absent	Absent	Absent	Absent	Absent	Absent	Absent	Absent
M00074+01	N-glycan biosynthesis, high-mannose type	K05546	Glycan biosynthesis	Absent	Absent	Absent	Absent	Absent	Absent	Absent	Absent	Absent	Absent	Absent	Absent
M00074+02	N-glycan biosynthesis, high-mannose type	K23741	Glycan biosynthesis	Absent	Absent	Absent	Absent	Absent	Absent	Absent	Absent	Absent	Absent	Absent	Absent
M00074+03	N-glycan biosynthesis, high-mannose type	K01230	Glycan biosynthesis	Absent	Absent	Absent	Absent	Absent	Absent	Absent	Absent	Absent	Absent	Absent	Absent
M00074+04	N-glycan biosynthesis, high-mannose type	K05528	Glycan biosynthesis	Absent	Absent	Absent	Absent	Absent	Absent	Absent	Absent	Absent	Absent	Absent	Absent
M00074+05	N-glycan biosynthesis, high-mannose type	K05529 and K05530	Glycan biosynthesis	Absent	Absent	Absent	Absent	Absent	Absent	Absent	Absent	Absent	Absent	Absent	Absent
M00074+06	N-glycan biosynthesis, high-mannose type	K05529 and K05531 and K05532 and K05533 and K05534	Glycan biosynthesis	Absent	Absent	Absent	Absent	Absent	Absent	Absent	Absent	Absent	Absent	Absent	Absent
M00074+07	N-glycan biosynthesis, high-mannose type	K05535	Glycan biosynthesis	Absent	Absent	Absent	Absent	Absent	Absent	Absent	Absent	Absent	Absent	Absent	Absent
M00075+01	N-glycan biosynthesis, complex type	K01231	Glycan biosynthesis	Absent	Absent	Absent	Absent	Absent	Absent	Absent	Absent	Absent	Absent	Absent	Absent
M00075+02	N-glycan biosynthesis, complex type	K00736	Glycan biosynthesis	Absent	Absent	Absent	Absent	Absent	Absent	Absent	Absent	Absent	Absent	Absent	Absent
M00076+01	Dermatan sulfate degradation	K01136	Glycosaminoglycan metabolism	Absent	Absent	Absent	Absent	Absent	Absent	Absent	Absent	Absent	Absent	Absent	Absent
M00076+02	Dermatan sulfate degradation	K01217	Glycosaminoglycan metabolism	Absent	Absent	Absent	Absent	Absent	Absent	Absent	Absent	Absent	Absent	Absent	Absent
M00076+03	Dermatan sulfate degradation	K01135	Glycosaminoglycan metabolism	Absent	Absent	Absent	Absent	Absent	Absent	Absent	Absent	Absent	Absent	Absent	Absent
M00076+04	Dermatan sulfate degradation	K01197	Glycosaminoglycan metabolism	Absent	Absent	Absent	Absent	Absent	Absent	Absent	Absent	Absent	Absent	Absent	Absent
M00076+05	Dermatan sulfate degradation	K01195	Glycosaminoglycan metabolism	Absent	Present	Absent	Absent	Absent	Absent	Absent	Absent	Absent	Present	Absent	Absent
M00077+01	Chondroitin sulfate degradation	K01135	Glycosaminoglycan metabolism	Absent	Absent	Absent	Absent	Absent	Absent	Absent	Absent	Absent	Absent	Absent	Absent
M00077+02	Chondroitin sulfate degradation	K01197	Glycosaminoglycan metabolism	Absent	Absent	Absent	Absent	Absent	Absent	Absent	Absent	Absent	Absent	Absent	Absent
M00077+03	Chondroitin sulfate degradation	K01195	Glycosaminoglycan metabolism	Absent	Present	Absent	Absent	Absent	Absent	Absent	Absent	Absent	Present	Absent	Absent
M00077+04	Chondroitin sulfate degradation	K01132	Glycosaminoglycan metabolism	Absent	Absent	Absent	Absent	Absent	Absent	Absent	Absent	Absent	Absent	Absent	Absent
M00078+01	Heparan sulfate degradation	(K07964 or K07965)	Glycosaminoglycan metabolism	Absent	Absent	Absent	Absent	Absent	Absent	Absent	Absent	Absent	Absent	Absent	Absent
M00078+02	Heparan sulfate degradation	K01136	Glycosaminoglycan metabolism	Absent	Absent	Absent	Absent	Absent	Absent	Absent	Absent	Absent	Absent	Absent	Absent
M00078+03	Heparan sulfate degradation	K01217	Glycosaminoglycan metabolism	Absent	Absent	Absent	Absent	Absent	Absent	Absent	Absent	Absent	Absent	Absent	Absent
M00078+04	Heparan sulfate degradation	K01565	Glycosaminoglycan metabolism	Absent	Absent	Absent	Absent	Absent	Absent	Absent	Absent	Absent	Absent	Absent	Absent
M00078+05	Heparan sulfate degradation	K10532	Glycosaminoglycan metabolism	Absent	Absent	Absent	Absent	Absent	Absent	Absent	Absent	Absent	Absent	Absent	Absent
M00078+06	Heparan sulfate degradation	K01205	Glycosaminoglycan metabolism	Absent	Absent	Absent	Absent	Absent	Absent	Absent	Absent	Absent	Absent	Absent	Absent
M00078+07	Heparan sulfate degradation	K01195	Glycosaminoglycan metabolism	Absent	Present	Absent	Absent	Absent	Absent	Absent	Absent	Absent	Present	Absent	Absent
M00078+08	Heparan sulfate degradation	K01137	Glycosaminoglycan metabolism	Absent	Absent	Absent	Absent	Absent	Absent	Absent	Absent	Absent	Absent	Absent	Absent
M00079+01	Keratan sulfate degradation	K01132	Glycosaminoglycan metabolism	Absent	Absent	Absent	Absent	Absent	Absent	Absent	Absent	Absent	Absent	Absent	Absent
M00079+02	Keratan sulfate degradation	K12309	Glycosaminoglycan metabolism	Absent	Absent	Absent	Absent	Absent	Absent	Absent	Absent	Absent	Absent	Absent	Absent
M00079+03	Keratan sulfate degradation	K01137	Glycosaminoglycan metabolism	Absent	Absent	Absent	Absent	Absent	Absent	Absent	Absent	Absent	Absent	Absent	Absent
M00079+04	Keratan sulfate degradation	K12373	Glycosaminoglycan metabolism	Absent	Absent	Absent	Absent	Absent	Absent	Absent	Present	Absent	Absent	Absent	Absent
M00081+01	Pectin degradation	K01051	Other carbohydrate metabolism	Absent	Absent	Absent	Absent	Absent	Present	Absent	Absent	Absent	Absent	Present	Absent
M00081+02	Pectin degradation	K01184	Other carbohydrate metabolism	Absent	Absent	Absent	Absent	Absent	Absent	Absent	Absent	Absent	Absent	Absent	Absent
M00081+03	Pectin degradation	K01213	Other carbohydrate metabolism	Absent	Absent	Absent	Absent	Absent	Absent	Absent	Absent	Absent	Absent	Absent	Absent
M00082+01	Fatty acid biosynthesis, initiation	(K11262 or (K02160 and K01961 or K11263) and (K01962 and K01963 or K18472))	Fatty acid metabolism	Absent	Absent	Present	Present	Present	Absent	Absent	Present	Present	Present	Absent	Absent
M00082+02	Fatty acid biosynthesis, initiation	(K00665 or K00667 and K00668 or K11533 or (K00645 and (K00648 or K18473)))	Fatty acid metabolism	Absent	Absent	Present	Present	Present	Absent	Present	Present	Present	Present	Absent	Absent
M00083+01	Fatty acid biosynthesis, elongation	K00665 or (K00667 and K00668) or K11533 or ((K00647 or K09458) and K00059 and (K02372 or K01716 or K16363) and (K00208 or K02371 or K10780 or K00209))	Fatty acid metabolism	Absent	Present	Absent	Present	Absent	Absent	Present	Present	Present	Present	Present	Absent
M00085+01	Fatty acid elongation in mitochondria	(K07508 or K07509)	Fatty acid metabolism	Absent	Absent	Absent	Absent	Absent	Absent	Absent	Absent	Absent	Absent	Absent	Absent
M00085+02	Fatty acid elongation in mitochondria	(K00022 and K07511 or K07515)	Fatty acid metabolism	Absent	Absent	Absent	Absent	Absent	Absent	Absent	Absent	Absent	Absent	Absent	Absent
M00085+03	Fatty acid elongation in mitochondria	K07512	Fatty acid metabolism	Absent	Absent	Absent	Absent	Absent	Absent	Absent	Absent	Absent	Absent	Absent	Absent
M00086+01	beta-Oxidation, acyl-CoA synthesis	K01897 or K15013	Fatty acid metabolism	Absent	Absent	Absent	Absent	Absent	Absent	Present	Absent	Absent	Absent	Absent	Absent
M00087+01	beta-Oxidation	(K00232 or K00249 or K00255 or K06445 or K09479)	Fatty acid metabolism	Absent	Absent	Absent	Absent	Absent	Absent	Absent	Present	Present	Absent	Absent	Absent
M00087+02	beta-Oxidation	(((K01692 or K07511 or K13767) and (K00022 or K07516)) or K01825 or K01782 or K07514 or K07515 or K10527)	Fatty acid metabolism	Absent	Absent	Absent	Absent	Absent	Absent	Absent	Absent	Absent	Absent	Absent	Absent
M00087+03	beta-Oxidation	(K00632 or K07508 or K07509 or K07513)	Fatty acid metabolism	Absent	Absent	Absent	Absent	Absent	Absent	Absent	Absent	Absent	Absent	Absent	Absent
M00088+01	Ketone body biosynthesis, acetyl-CoA => acetoacetate/3-hydroxybutyrate/acetone	K00626	Lipid metabolism	Absent	Absent	Absent	Absent	Absent	Absent	Absent	Present	Present	Absent	Absent	Absent
M00088+02	Ketone body biosynthesis, acetyl-CoA => acetoacetate/3-hydroxybutyrate/acetone	K01641	Lipid metabolism	Absent	Absent	Absent	Absent	Absent	Absent	Absent	Absent	Absent	Absent	Absent	Absent
M00088+03	Ketone body biosynthesis, acetyl-CoA => acetoacetate/3-hydroxybutyrate/acetone	K01640	Lipid metabolism	Absent	Absent	Absent	Absent	Absent	Absent	Absent	Absent	Absent	Absent	Absent	Absent
M00089+01	Triacylglycerol biosynthesis	(K00629 or K13506 or K13507 or K00630 or K13508)	Lipid metabolism	Absent	Absent	Absent	Absent	Absent	Absent	Absent	Absent	Absent	Absent	Absent	Absent
M00089+02	Triacylglycerol biosynthesis	(K00655 or K13509 or K13523 or K19007 or K13513 or K13517 or K13519 or K14674 or K22831)	Lipid metabolism	Present	Present	Absent	Present	Absent	Present	Present	Present	Present	Present	Absent	Present
M00089+03	Triacylglycerol biosynthesis	(K01080 or K15728 or K18693)	Lipid metabolism	Absent	Absent	Absent	Absent	Absent	Absent	Absent	Absent	Absent	Absent	Absent	Absent
M00089+04	Triacylglycerol biosynthesis	(K11155 or K11160 or K14456 or K22848 or K22849)	Lipid metabolism	Absent	Absent	Absent	Absent	Absent	Absent	Absent	Absent	Absent	Absent	Absent	Absent
M00090+01	Phosphatidylcholine (PC) biosynthesis, choline => PC	(K00866 or K14156)	Lipid metabolism	Absent	Absent	Absent	Absent	Absent	Absent	Absent	Absent	Absent	Absent	Absent	Absent
M00090+02	Phosphatidylcholine (PC) biosynthesis, choline => PC	K00968	Lipid metabolism	Absent	Absent	Absent	Absent	Absent	Absent	Absent	Absent	Absent	Absent	Absent	Absent
M00090+03	Phosphatidylcholine (PC) biosynthesis, choline => PC	(K00994 or K13644)	Lipid metabolism	Absent	Absent	Absent	Absent	Absent	Absent	Absent	Absent	Absent	Absent	Absent	Absent
M00091+01	Phosphatidylcholine (PC) biosynthesis, PE => PC	K00551 or (K16369 and K00550) or K00570	Lipid metabolism	Absent	Absent	Absent	Absent	Absent	Absent	Absent	Absent	Absent	Absent	Absent	Absent
M00092+01	Phosphatidylethanolamine (PE) biosynthesis, ethanolamine => PE	(K00894 or K14156)	Lipid metabolism	Absent	Absent	Absent	Absent	Absent	Absent	Absent	Absent	Absent	Absent	Absent	Absent
M00092+02	Phosphatidylethanolamine (PE) biosynthesis, ethanolamine => PE	K00967	Lipid metabolism	Absent	Absent	Absent	Absent	Absent	Absent	Absent	Absent	Absent	Absent	Absent	Absent
M00092+03	Phosphatidylethanolamine (PE) biosynthesis, ethanolamine => PE	(K00993 or K13644)	Lipid metabolism	Absent	Absent	Absent	Absent	Absent	Absent	Absent	Absent	Absent	Absent	Absent	Absent
M00093+01	Phosphatidylethanolamine (PE) biosynthesis, PA => PS => PE	K00981	Lipid metabolism	Present	Present	Present	Present	Present	Present	Present	Present	Present	Present	Present	Present
M00093+02	Phosphatidylethanolamine (PE) biosynthesis, PA => PS => PE	(K00998 or K17103)	Lipid metabolism	Absent	Absent	Present	Absent	Present	Absent	Absent	Absent	Absent	Absent	Present	Absent
M00093+03	Phosphatidylethanolamine (PE) biosynthesis, PA => PS => PE	K01613	Lipid metabolism	Absent	Absent	Present	Absent	Present	Absent	Absent	Absent	Absent	Absent	Present	Absent
M00094+01	Ceramide biosynthesis	K00654	Lipid metabolism	Absent	Absent	Absent	Absent	Absent	Absent	Absent	Absent	Absent	Absent	Absent	Absent
M00094+02	Ceramide biosynthesis	K04708	Lipid metabolism	Absent	Absent	Absent	Absent	Absent	Absent	Absent	Absent	Absent	Absent	Absent	Absent
M00094+03	Ceramide biosynthesis	(K04709 or K04710 or K24621 or K24622 or K23727)	Lipid metabolism	Absent	Absent	Absent	Absent	Absent	Absent	Absent	Absent	Absent	Absent	Absent	Absent
M00094+04	Ceramide biosynthesis	K04712	Lipid metabolism	Absent	Absent	Absent	Absent	Absent	Absent	Absent	Absent	Absent	Absent	Absent	Absent
M00095+01	C5 isoprenoid biosynthesis, mevalonate pathway	K00626	Terpenoid backbone biosynthesis	Absent	Absent	Absent	Absent	Absent	Absent	Absent	Present	Present	Absent	Absent	Absent
M00095+02	C5 isoprenoid biosynthesis, mevalonate pathway	K01641	Terpenoid backbone biosynthesis	Absent	Absent	Absent	Absent	Absent	Absent	Absent	Absent	Absent	Absent	Absent	Absent
M00095+03	C5 isoprenoid biosynthesis, mevalonate pathway	K00021	Terpenoid backbone biosynthesis	Absent	Absent	Absent	Absent	Absent	Absent	Absent	Absent	Absent	Absent	Absent	Absent
M00095+04	C5 isoprenoid biosynthesis, mevalonate pathway	K00869	Terpenoid backbone biosynthesis	Absent	Absent	Absent	Absent	Absent	Absent	Absent	Absent	Absent	Absent	Absent	Absent
M00095+05	C5 isoprenoid biosynthesis, mevalonate pathway	(K00938 or K13273)	Terpenoid backbone biosynthesis	Absent	Absent	Absent	Absent	Absent	Absent	Absent	Absent	Absent	Absent	Absent	Absent
M00095+06	C5 isoprenoid biosynthesis, mevalonate pathway	K01597	Terpenoid backbone biosynthesis	Absent	Absent	Absent	Absent	Absent	Absent	Absent	Absent	Absent	Absent	Absent	Absent
M00095+07	C5 isoprenoid biosynthesis, mevalonate pathway	K01823	Terpenoid backbone biosynthesis	Absent	Absent	Absent	Absent	Absent	Absent	Absent	Absent	Absent	Absent	Present	Absent
M00096+01	C5 isoprenoid biosynthesis, non-mevalonate pathway	K01662	Terpenoid backbone biosynthesis	Present	Present	Present	Present	Absent	Present	Present	Present	Present	Present	Present	Present
M00096+02	C5 isoprenoid biosynthesis, non-mevalonate pathway	K00099	Terpenoid backbone biosynthesis	Present	Present	Present	Present	Present	Present	Present	Present	Present	Present	Present	Present
M00096+03	C5 isoprenoid biosynthesis, non-mevalonate pathway	(K00991 or K12506)	Terpenoid backbone biosynthesis	Absent	Present	Present	Present	Absent	Present	Absent	Present	Present	Present	Present	Absent
M00096+04	C5 isoprenoid biosynthesis, non-mevalonate pathway	K00919	Terpenoid backbone biosynthesis	Present	Present	Present	Present	Present	Present	Present	Present	Present	Present	Present	Present
M00096+05	C5 isoprenoid biosynthesis, non-mevalonate pathway	(K01770 or K12506)	Terpenoid backbone biosynthesis	Present	Present	Present	Present	Present	Present	Present	Present	Present	Present	Present	Present
M00096+06	C5 isoprenoid biosynthesis, non-mevalonate pathway	K03526	Terpenoid backbone biosynthesis	Present	Present	Present	Present	Present	Present	Present	Present	Present	Present	Present	Present
M00096+07	C5 isoprenoid biosynthesis, non-mevalonate pathway	K03527	Terpenoid backbone biosynthesis	Present	Present	Present	Present	Present	Present	Present	Present	Present	Present	Present	Present
M00096+08	C5 isoprenoid biosynthesis, non-mevalonate pathway	K01823	Terpenoid backbone biosynthesis	Absent	Absent	Absent	Absent	Absent	Absent	Absent	Absent	Absent	Absent	Present	Absent
M00097+01	beta-Carotene biosynthesis, GGAP => beta-carotene	K02291	Plant terpenoid biosynthesis	Absent	Absent	Absent	Absent	Absent	Absent	Absent	Absent	Absent	Absent	Absent	Absent
M00097+02	beta-Carotene biosynthesis, GGAP => beta-carotene	K02293	Plant terpenoid biosynthesis	Absent	Absent	Absent	Absent	Absent	Absent	Absent	Absent	Absent	Absent	Absent	Absent
M00097+03	beta-Carotene biosynthesis, GGAP => beta-carotene	K15744	Plant terpenoid biosynthesis	Absent	Absent	Absent	Absent	Absent	Absent	Absent	Absent	Absent	Absent	Absent	Absent
M00097+04	beta-Carotene biosynthesis, GGAP => beta-carotene	K00514	Plant terpenoid biosynthesis	Absent	Absent	Absent	Absent	Absent	Absent	Absent	Absent	Absent	Absent	Absent	Absent
M00097+05	beta-Carotene biosynthesis, GGAP => beta-carotene	K09835	Plant terpenoid biosynthesis	Absent	Absent	Absent	Absent	Absent	Absent	Absent	Absent	Absent	Absent	Absent	Absent
M00097+06	beta-Carotene biosynthesis, GGAP => beta-carotene	K06443	Plant terpenoid biosynthesis	Absent	Absent	Absent	Absent	Absent	Absent	Absent	Absent	Absent	Absent	Absent	Absent
M00098+01	Acylglycerol degradation	(K01046 or K12298 or K16816 or K13534 or K14073 or K14074 or K14075 or K14076 or K22283 or K14452 or K22284 or K14674 or K14675 or K17900)	Lipid metabolism	Absent	Absent	Absent	Absent	Absent	Absent	Absent	Absent	Absent	Absent	Absent	Absent
M00098+02	Acylglycerol degradation	(K01054 or K25824)	Lipid metabolism	Absent	Absent	Absent	Absent	Absent	Absent	Absent	Absent	Absent	Absent	Absent	Absent
M00099+01	Sphingosine biosynthesis	K00654	Lipid metabolism	Absent	Absent	Absent	Absent	Absent	Absent	Absent	Absent	Absent	Absent	Absent	Absent
M00099+02	Sphingosine biosynthesis	K04708	Lipid metabolism	Absent	Absent	Absent	Absent	Absent	Absent	Absent	Absent	Absent	Absent	Absent	Absent
M00099+03	Sphingosine biosynthesis	(K04709 or K04710 or K24621 or K24622 or K23727)	Lipid metabolism	Absent	Absent	Absent	Absent	Absent	Absent	Absent	Absent	Absent	Absent	Absent	Absent
M00099+04	Sphingosine biosynthesis	K04712	Lipid metabolism	Absent	Absent	Absent	Absent	Absent	Absent	Absent	Absent	Absent	Absent	Absent	Absent
M00099+05	Sphingosine biosynthesis	(K01441 or K12348 or K12349)	Lipid metabolism	Absent	Absent	Absent	Absent	Absent	Absent	Absent	Absent	Absent	Absent	Absent	Absent
M00100+01	Sphingosine degradation	K04718	Lipid metabolism	Absent	Absent	Absent	Absent	Absent	Absent	Absent	Absent	Absent	Absent	Absent	Absent
M00100+02	Sphingosine degradation	K01634	Lipid metabolism	Absent	Absent	Absent	Absent	Absent	Absent	Absent	Absent	Absent	Absent	Absent	Absent
M00101+01	Cholesterol biosynthesis, squalene 2,3-epoxide => cholesterol	K01852	Sterol biosynthesis	Absent	Absent	Absent	Absent	Absent	Absent	Absent	Absent	Absent	Absent	Absent	Absent
M00101+02	Cholesterol biosynthesis, squalene 2,3-epoxide => cholesterol	K05917	Sterol biosynthesis	Absent	Absent	Absent	Absent	Absent	Absent	Absent	Absent	Absent	Absent	Absent	Absent
M00101+03	Cholesterol biosynthesis, squalene 2,3-epoxide => cholesterol	(K00222 or K19532)	Sterol biosynthesis	Absent	Absent	Absent	Absent	Absent	Absent	Absent	Absent	Absent	Absent	Absent	Absent
M00101+04	Cholesterol biosynthesis, squalene 2,3-epoxide => cholesterol	K07750	Sterol biosynthesis	Absent	Absent	Absent	Absent	Absent	Absent	Absent	Absent	Absent	Absent	Absent	Absent
M00101+05	Cholesterol biosynthesis, squalene 2,3-epoxide => cholesterol	K07748	Sterol biosynthesis	Absent	Absent	Absent	Absent	Absent	Absent	Absent	Absent	Absent	Absent	Absent	Absent
M00101+06	Cholesterol biosynthesis, squalene 2,3-epoxide => cholesterol	K13373	Sterol biosynthesis	Absent	Absent	Absent	Absent	Absent	Absent	Absent	Absent	Absent	Absent	Absent	Absent
M00101+07	Cholesterol biosynthesis, squalene 2,3-epoxide => cholesterol	K09828	Sterol biosynthesis	Absent	Absent	Absent	Absent	Absent	Absent	Absent	Absent	Absent	Absent	Absent	Absent
M00101+08	Cholesterol biosynthesis, squalene 2,3-epoxide => cholesterol	K01824	Sterol biosynthesis	Absent	Absent	Absent	Absent	Absent	Absent	Absent	Absent	Absent	Absent	Absent	Absent
M00101+09	Cholesterol biosynthesis, squalene 2,3-epoxide => cholesterol	K00227	Sterol biosynthesis	Absent	Absent	Absent	Absent	Absent	Absent	Absent	Absent	Absent	Absent	Absent	Absent
M00101+10	Cholesterol biosynthesis, squalene 2,3-epoxide => cholesterol	K00213	Sterol biosynthesis	Absent	Absent	Absent	Absent	Absent	Absent	Absent	Absent	Absent	Absent	Absent	Absent
M00102+01	Ergocalciferol biosynthesis, squalene 2,3-epoxide => ergosterol/ergocalciferol	K01852	Sterol biosynthesis	Absent	Absent	Absent	Absent	Absent	Absent	Absent	Absent	Absent	Absent	Absent	Absent
M00102+02	Ergocalciferol biosynthesis, squalene 2,3-epoxide => ergosterol/ergocalciferol	K05917	Sterol biosynthesis	Absent	Absent	Absent	Absent	Absent	Absent	Absent	Absent	Absent	Absent	Absent	Absent
M00102+03	Ergocalciferol biosynthesis, squalene 2,3-epoxide => ergosterol/ergocalciferol	K00222	Sterol biosynthesis	Absent	Absent	Absent	Absent	Absent	Absent	Absent	Absent	Absent	Absent	Absent	Absent
M00102+04	Ergocalciferol biosynthesis, squalene 2,3-epoxide => ergosterol/ergocalciferol	K07750	Sterol biosynthesis	Absent	Absent	Absent	Absent	Absent	Absent	Absent	Absent	Absent	Absent	Absent	Absent
M00102+05	Ergocalciferol biosynthesis, squalene 2,3-epoxide => ergosterol/ergocalciferol	K07748	Sterol biosynthesis	Absent	Absent	Absent	Absent	Absent	Absent	Absent	Absent	Absent	Absent	Absent	Absent
M00102+06	Ergocalciferol biosynthesis, squalene 2,3-epoxide => ergosterol/ergocalciferol	K09827	Sterol biosynthesis	Absent	Absent	Absent	Absent	Absent	Absent	Absent	Absent	Absent	Absent	Absent	Absent
M00102+07	Ergocalciferol biosynthesis, squalene 2,3-epoxide => ergosterol/ergocalciferol	K00559	Sterol biosynthesis	Absent	Absent	Absent	Absent	Absent	Absent	Absent	Absent	Absent	Absent	Absent	Absent
M00102+08	Ergocalciferol biosynthesis, squalene 2,3-epoxide => ergosterol/ergocalciferol	K09829	Sterol biosynthesis	Absent	Absent	Absent	Absent	Absent	Absent	Absent	Absent	Absent	Absent	Absent	Absent
M00102+09	Ergocalciferol biosynthesis, squalene 2,3-epoxide => ergosterol/ergocalciferol	K00227	Sterol biosynthesis	Absent	Absent	Absent	Absent	Absent	Absent	Absent	Absent	Absent	Absent	Absent	Absent
M00102+10	Ergocalciferol biosynthesis, squalene 2,3-epoxide => ergosterol/ergocalciferol	K09831	Sterol biosynthesis	Absent	Absent	Absent	Absent	Absent	Absent	Absent	Absent	Absent	Absent	Absent	Absent
M00102+11	Ergocalciferol biosynthesis, squalene 2,3-epoxide => ergosterol/ergocalciferol	K00223	Sterol biosynthesis	Absent	Absent	Absent	Absent	Absent	Absent	Absent	Absent	Absent	Absent	Absent	Absent
M00103+01	Cholecalciferol biosynthesis	K07419	Sterol biosynthesis	Absent	Absent	Absent	Absent	Absent	Absent	Absent	Absent	Absent	Absent	Absent	Absent
M00103+02	Cholecalciferol biosynthesis	K07438	Sterol biosynthesis	Absent	Absent	Absent	Absent	Absent	Absent	Absent	Absent	Absent	Absent	Absent	Absent
M00104+01	Bile acid biosynthesis, cholesterol => cholate/chenodeoxycholate	K00489	Sterol biosynthesis	Absent	Absent	Absent	Absent	Absent	Absent	Absent	Absent	Absent	Absent	Absent	Absent
M00104+02	Bile acid biosynthesis, cholesterol => cholate/chenodeoxycholate	K12408	Sterol biosynthesis	Absent	Absent	Absent	Absent	Absent	Absent	Absent	Absent	Absent	Absent	Absent	Absent
M00104+03	Bile acid biosynthesis, cholesterol => cholate/chenodeoxycholate	K07431	Sterol biosynthesis	Absent	Absent	Absent	Absent	Absent	Absent	Absent	Absent	Absent	Absent	Absent	Absent
M00104+04	Bile acid biosynthesis, cholesterol => cholate/chenodeoxycholate	K00251	Sterol biosynthesis	Absent	Absent	Absent	Absent	Absent	Absent	Absent	Absent	Absent	Absent	Absent	Absent
M00104+05	Bile acid biosynthesis, cholesterol => cholate/chenodeoxycholate	K00037	Sterol biosynthesis	Absent	Absent	Absent	Absent	Absent	Absent	Absent	Absent	Absent	Absent	Absent	Absent
M00104+06	Bile acid biosynthesis, cholesterol => cholate/chenodeoxycholate	K00488	Sterol biosynthesis	Absent	Absent	Absent	Absent	Absent	Absent	Absent	Absent	Absent	Absent	Absent	Absent
M00104+07	Bile acid biosynthesis, cholesterol => cholate/chenodeoxycholate	K08748	Sterol biosynthesis	Absent	Absent	Absent	Absent	Absent	Absent	Absent	Absent	Absent	Absent	Absent	Absent
M00104+08	Bile acid biosynthesis, cholesterol => cholate/chenodeoxycholate	K01796	Sterol biosynthesis	Absent	Absent	Absent	Absent	Absent	Absent	Absent	Absent	Absent	Absent	Absent	Absent
M00104+09	Bile acid biosynthesis, cholesterol => cholate/chenodeoxycholate	K10214	Sterol biosynthesis	Absent	Absent	Absent	Absent	Absent	Absent	Absent	Absent	Absent	Absent	Absent	Absent
M00104+10	Bile acid biosynthesis, cholesterol => cholate/chenodeoxycholate	K12405	Sterol biosynthesis	Absent	Absent	Absent	Absent	Absent	Absent	Absent	Absent	Absent	Absent	Absent	Absent
M00104+11	Bile acid biosynthesis, cholesterol => cholate/chenodeoxycholate	K08764	Sterol biosynthesis	Absent	Absent	Absent	Absent	Absent	Absent	Absent	Absent	Absent	Absent	Absent	Absent
M00104+12	Bile acid biosynthesis, cholesterol => cholate/chenodeoxycholate	K11992	Sterol biosynthesis	Absent	Absent	Absent	Absent	Absent	Absent	Absent	Absent	Absent	Absent	Absent	Absent
M00106+01	Conjugated bile acid biosynthesis, cholate => taurocholate/glycocholate	K08748	Sterol biosynthesis	Absent	Absent	Absent	Absent	Absent	Absent	Absent	Absent	Absent	Absent	Absent	Absent
M00106+02	Conjugated bile acid biosynthesis, cholate => taurocholate/glycocholate	K00659	Sterol biosynthesis	Absent	Absent	Absent	Absent	Absent	Absent	Absent	Absent	Absent	Absent	Absent	Absent
M00107+01	Steroid hormone biosynthesis, cholesterol => pregnenolone => progesterone	K00498	Sterol biosynthesis	Absent	Absent	Absent	Absent	Absent	Absent	Absent	Absent	Absent	Absent	Absent	Absent
M00107+02	Steroid hormone biosynthesis, cholesterol => pregnenolone => progesterone	K00070	Sterol biosynthesis	Absent	Absent	Absent	Absent	Absent	Absent	Absent	Absent	Absent	Absent	Absent	Absent
M00108+01	C21-Steroid hormone biosynthesis, progesterone => corticosterone/aldosterone	K00513	Sterol biosynthesis	Absent	Absent	Absent	Absent	Absent	Absent	Absent	Absent	Absent	Absent	Absent	Absent
M00108+02	C21-Steroid hormone biosynthesis, progesterone => corticosterone/aldosterone	(K00497 or K07433)	Sterol biosynthesis	Absent	Absent	Absent	Absent	Absent	Absent	Absent	Absent	Absent	Absent	Absent	Absent
M00108+03	C21-Steroid hormone biosynthesis, progesterone => corticosterone/aldosterone	K07433	Sterol biosynthesis	Absent	Absent	Absent	Absent	Absent	Absent	Absent	Absent	Absent	Absent	Absent	Absent
M00109+01	C21-Steroid hormone biosynthesis, progesterone => cortisol/cortisone	K00512	Sterol biosynthesis	Absent	Absent	Absent	Absent	Absent	Absent	Absent	Absent	Absent	Absent	Absent	Absent
M00109+02	C21-Steroid hormone biosynthesis, progesterone => cortisol/cortisone	K00513	Sterol biosynthesis	Absent	Absent	Absent	Absent	Absent	Absent	Absent	Absent	Absent	Absent	Absent	Absent
M00109+03	C21-Steroid hormone biosynthesis, progesterone => cortisol/cortisone	K00497	Sterol biosynthesis	Absent	Absent	Absent	Absent	Absent	Absent	Absent	Absent	Absent	Absent	Absent	Absent
M00109+04	C21-Steroid hormone biosynthesis, progesterone => cortisol/cortisone	(K15680 or K00071)	Sterol biosynthesis	Absent	Absent	Absent	Absent	Absent	Absent	Absent	Absent	Absent	Absent	Absent	Absent
M00110+01	C19/C18-Steroid hormone biosynthesis, pregnenolone => androstenedione => estrone	K00512	Sterol biosynthesis	Absent	Absent	Absent	Absent	Absent	Absent	Absent	Absent	Absent	Absent	Absent	Absent
M00110+02	C19/C18-Steroid hormone biosynthesis, pregnenolone => androstenedione => estrone	K00070	Sterol biosynthesis	Absent	Absent	Absent	Absent	Absent	Absent	Absent	Absent	Absent	Absent	Absent	Absent
M00110+03	C19/C18-Steroid hormone biosynthesis, pregnenolone => androstenedione => estrone	K07434	Sterol biosynthesis	Absent	Absent	Absent	Absent	Absent	Absent	Absent	Absent	Absent	Absent	Absent	Absent
M00112+01	Tocopherol/tocotorienol biosynthesis, homogentisate + phytyl/geranylgeranyl-PP => tocopherol/tocotorienol	K09833	Cofactor and vitamin metabolism	Absent	Absent	Absent	Absent	Absent	Absent	Absent	Absent	Absent	Absent	Absent	Absent
M00112+02	Tocopherol/tocotorienol biosynthesis, homogentisate + phytyl/geranylgeranyl-PP => tocopherol/tocotorienol	(K12502 or K18534)	Cofactor and vitamin metabolism	Absent	Absent	Absent	Absent	Absent	Absent	Absent	Absent	Absent	Absent	Absent	Absent
M00112+03	Tocopherol/tocotorienol biosynthesis, homogentisate + phytyl/geranylgeranyl-PP => tocopherol/tocotorienol	K09834	Cofactor and vitamin metabolism	Absent	Absent	Absent	Absent	Absent	Absent	Absent	Absent	Absent	Absent	Absent	Absent
M00112+04	Tocopherol/tocotorienol biosynthesis, homogentisate + phytyl/geranylgeranyl-PP => tocopherol/tocotorienol	K05928	Cofactor and vitamin metabolism	Absent	Absent	Absent	Absent	Absent	Absent	Absent	Absent	Absent	Absent	Absent	Absent
M00113+01	Jasmonic acid biosynthesis	K00454	Lipid metabolism	Absent	Absent	Absent	Absent	Absent	Absent	Absent	Absent	Absent	Absent	Absent	Absent
M00113+02	Jasmonic acid biosynthesis	K01723	Lipid metabolism	Absent	Absent	Absent	Absent	Absent	Absent	Absent	Absent	Absent	Absent	Absent	Absent
M00113+03	Jasmonic acid biosynthesis	K10525	Lipid metabolism	Absent	Absent	Absent	Absent	Absent	Absent	Absent	Absent	Absent	Absent	Absent	Absent
M00113+04	Jasmonic acid biosynthesis	K05894	Lipid metabolism	Absent	Absent	Absent	Absent	Absent	Absent	Absent	Absent	Absent	Absent	Absent	Absent
M00113+05	Jasmonic acid biosynthesis	K10526	Lipid metabolism	Absent	Absent	Absent	Absent	Absent	Absent	Absent	Absent	Absent	Absent	Absent	Absent
M00113+06	Jasmonic acid biosynthesis	K00232	Lipid metabolism	Absent	Absent	Absent	Absent	Absent	Absent	Absent	Absent	Absent	Absent	Absent	Absent
M00113+07	Jasmonic acid biosynthesis	K10527	Lipid metabolism	Absent	Absent	Absent	Absent	Absent	Absent	Absent	Absent	Absent	Absent	Absent	Absent
M00113+08	Jasmonic acid biosynthesis	K07513	Lipid metabolism	Absent	Absent	Absent	Absent	Absent	Absent	Absent	Absent	Absent	Absent	Absent	Absent
M00114+01	Ascorbate biosynthesis, plants, fructose-6P => ascorbate	K01809	Other carbohydrate metabolism	Absent	Absent	Absent	Absent	Absent	Absent	Present	Present	Absent	Absent	Present	Absent
M00114+02	Ascorbate biosynthesis, plants, fructose-6P => ascorbate	K17497	Other carbohydrate metabolism	Absent	Absent	Absent	Absent	Absent	Absent	Absent	Absent	Absent	Absent	Absent	Absent
M00114+03	Ascorbate biosynthesis, plants, fructose-6P => ascorbate	K00966	Other carbohydrate metabolism	Absent	Absent	Absent	Absent	Absent	Absent	Absent	Absent	Absent	Absent	Absent	Absent
M00114+04	Ascorbate biosynthesis, plants, fructose-6P => ascorbate	K10046	Other carbohydrate metabolism	Absent	Absent	Absent	Absent	Absent	Absent	Absent	Absent	Absent	Absent	Absent	Absent
M00114+05	Ascorbate biosynthesis, plants, fructose-6P => ascorbate	K14190	Other carbohydrate metabolism	Absent	Absent	Absent	Absent	Absent	Absent	Absent	Absent	Absent	Absent	Absent	Absent
M00114+06	Ascorbate biosynthesis, plants, fructose-6P => ascorbate	K10047	Other carbohydrate metabolism	Absent	Absent	Absent	Absent	Absent	Absent	Absent	Absent	Absent	Absent	Absent	Absent
M00114+07	Ascorbate biosynthesis, plants, fructose-6P => ascorbate	K17744	Other carbohydrate metabolism	Absent	Absent	Absent	Absent	Absent	Absent	Absent	Absent	Absent	Absent	Absent	Absent
M00114+08	Ascorbate biosynthesis, plants, fructose-6P => ascorbate	K00225	Other carbohydrate metabolism	Absent	Absent	Absent	Absent	Absent	Absent	Absent	Absent	Absent	Absent	Absent	Absent
M00115+01	NAD biosynthesis, aspartate => quinolinate => NAD	(K00278 or K06989)	Cofactor and vitamin metabolism	Absent	Present	Absent	Absent	Absent	Present	Absent	Absent	Absent	Absent	Present	Absent
M00115+02	NAD biosynthesis, aspartate => quinolinate => NAD	K03517	Cofactor and vitamin metabolism	Absent	Present	Present	Absent	Absent	Present	Absent	Absent	Absent	Absent	Present	Absent
M00115+03	NAD biosynthesis, aspartate => quinolinate => NAD	K00767	Cofactor and vitamin metabolism	Absent	Present	Present	Absent	Absent	Present	Absent	Absent	Absent	Absent	Present	Absent
M00115+04	NAD biosynthesis, aspartate => quinolinate => NAD	(K00969 or K06210)	Cofactor and vitamin metabolism	Absent	Present	Present	Present	Absent	Absent	Present	Present	Present	Absent	Present	Absent
M00115+05	NAD biosynthesis, aspartate => quinolinate => NAD	(K01916 or K01950)	Cofactor and vitamin metabolism	Absent	Present	Absent	Present	Absent	Present	Present	Present	Present	Absent	Absent	Absent
M00116+01	Menaquinone biosynthesis, chorismate (+ polyprenyl-PP) => menaquinol	K02552	Cofactor and vitamin metabolism	Absent	Absent	Absent	Absent	Absent	Absent	Present	Absent	Absent	Absent	Absent	Absent
M00116+02	Menaquinone biosynthesis, chorismate (+ polyprenyl-PP) => menaquinol	K02551	Cofactor and vitamin metabolism	Absent	Absent	Absent	Absent	Absent	Absent	Present	Absent	Absent	Absent	Absent	Absent
M00116+03	Menaquinone biosynthesis, chorismate (+ polyprenyl-PP) => menaquinol	K08680	Cofactor and vitamin metabolism	Absent	Absent	Absent	Absent	Absent	Absent	Absent	Absent	Absent	Absent	Absent	Absent
M00116+04	Menaquinone biosynthesis, chorismate (+ polyprenyl-PP) => menaquinol	K02549	Cofactor and vitamin metabolism	Absent	Absent	Absent	Absent	Absent	Absent	Present	Absent	Absent	Absent	Present	Absent
M00116+05	Menaquinone biosynthesis, chorismate (+ polyprenyl-PP) => menaquinol	K01911	Cofactor and vitamin metabolism	Absent	Absent	Absent	Absent	Absent	Absent	Absent	Absent	Absent	Absent	Absent	Absent
M00116+06	Menaquinone biosynthesis, chorismate (+ polyprenyl-PP) => menaquinol	K01661	Cofactor and vitamin metabolism	Absent	Absent	Absent	Absent	Absent	Absent	Present	Absent	Absent	Absent	Present	Absent
M00116+07	Menaquinone biosynthesis, chorismate (+ polyprenyl-PP) => menaquinol	K19222	Cofactor and vitamin metabolism	Absent	Absent	Absent	Absent	Absent	Absent	Present	Absent	Absent	Absent	Present	Absent
M00116+08	Menaquinone biosynthesis, chorismate (+ polyprenyl-PP) => menaquinol	K02548	Cofactor and vitamin metabolism	Absent	Absent	Absent	Absent	Absent	Absent	Present	Absent	Absent	Present	Present	Absent
M00116+09	Menaquinone biosynthesis, chorismate (+ polyprenyl-PP) => menaquinol	K03183	Cofactor and vitamin metabolism	Absent	Absent	Absent	Absent	Absent	Absent	Present	Absent	Absent	Present	Present	Absent
M00117+01	Ubiquinone biosynthesis, prokaryotes, chorismate (+ polyprenyl-PP) => ubiquinol	(K03181 or K18240)	Cofactor and vitamin metabolism	Absent	Absent	Absent	Absent	Absent	Absent	Absent	Absent	Absent	Absent	Absent	Absent
M00117+02	Ubiquinone biosynthesis, prokaryotes, chorismate (+ polyprenyl-PP) => ubiquinol	K03179	Cofactor and vitamin metabolism	Absent	Absent	Present	Absent	Absent	Absent	Absent	Absent	Absent	Absent	Absent	Absent
M00117+03	Ubiquinone biosynthesis, prokaryotes, chorismate (+ polyprenyl-PP) => ubiquinol	(K03182 and K03186)	Cofactor and vitamin metabolism	Absent	Absent	Present	Absent	Absent	Absent	Absent	Absent	Absent	Absent	Absent	Absent
M00117+04	Ubiquinone biosynthesis, prokaryotes, chorismate (+ polyprenyl-PP) => ubiquinol	K18800	Cofactor and vitamin metabolism	Absent	Absent	Absent	Absent	Absent	Absent	Absent	Absent	Absent	Absent	Absent	Absent
M00117+05	Ubiquinone biosynthesis, prokaryotes, chorismate (+ polyprenyl-PP) => ubiquinol	K00568	Cofactor and vitamin metabolism	Absent	Absent	Absent	Absent	Absent	Absent	Absent	Absent	Absent	Absent	Absent	Absent
M00117+06	Ubiquinone biosynthesis, prokaryotes, chorismate (+ polyprenyl-PP) => ubiquinol	K03185	Cofactor and vitamin metabolism	Absent	Absent	Absent	Absent	Absent	Absent	Absent	Absent	Absent	Absent	Absent	Absent
M00117+07	Ubiquinone biosynthesis, prokaryotes, chorismate (+ polyprenyl-PP) => ubiquinol	K03183	Cofactor and vitamin metabolism	Absent	Absent	Absent	Absent	Absent	Absent	Present	Absent	Absent	Present	Present	Absent
M00117+08	Ubiquinone biosynthesis, prokaryotes, chorismate (+ polyprenyl-PP) => ubiquinol	(K03184 or K06134)	Cofactor and vitamin metabolism	Absent	Absent	Absent	Absent	Absent	Absent	Absent	Absent	Absent	Absent	Absent	Absent
M00117+09	Ubiquinone biosynthesis, prokaryotes, chorismate (+ polyprenyl-PP) => ubiquinol	K00568	Cofactor and vitamin metabolism	Absent	Absent	Absent	Absent	Absent	Absent	Absent	Absent	Absent	Absent	Absent	Absent
M00118+01	Glutathione biosynthesis, glutamate => glutathione	(K11204 and K11205 or K01919)	Other amino acid metabolism	Absent	Absent	Absent	Absent	Absent	Absent	Absent	Absent	Present	Absent	Absent	Absent
M00118+02	Glutathione biosynthesis, glutamate => glutathione	(K21456 or K01920)	Other amino acid metabolism	Absent	Absent	Absent	Absent	Absent	Absent	Absent	Absent	Absent	Absent	Absent	Absent
M00119+01	Pantothenate biosynthesis, valine/L-aspartate => pantothenate	K00826	Cofactor and vitamin metabolism	Absent	Present	Present	Absent	Absent	Present	Present	Present	Present	Present	Present	Absent
M00119+02	Pantothenate biosynthesis, valine/L-aspartate => pantothenate	K00606	Cofactor and vitamin metabolism	Absent	Absent	Present	Absent	Absent	Absent	Present	Present	Absent	Absent	Present	Absent
M00119+03	Pantothenate biosynthesis, valine/L-aspartate => pantothenate	K00077	Cofactor and vitamin metabolism	Absent	Absent	Absent	Absent	Absent	Present	Absent	Present	Present	Present	Present	Absent
M00120+01	Coenzyme A biosynthesis, pantothenate => CoA	(K00867 or K03525 or K01947 or K09680)	Cofactor and vitamin metabolism	Absent	Present	Present	Present	Absent	Absent	Present	Present	Present	Absent	Present	Absent
M00120+02	Coenzyme A biosynthesis, pantothenate => CoA	((K01922 or K21977) and K01598 or K13038)	Cofactor and vitamin metabolism	Absent	Absent	Present	Present	Absent	Absent	Present	Present	Present	Absent	Present	Absent
M00120+03	Coenzyme A biosynthesis, pantothenate => CoA	(K02318 or (K00954 or K02201) and K00859)	Cofactor and vitamin metabolism	Absent	Present	Present	Present	Absent	Absent	Present	Present	Present	Present	Absent	Absent
M00121+01	Heme biosynthesis, plants and bacteria, glutamate => heme	K01885	Cofactor and vitamin metabolism	Present	Present	Present	Present	Absent	Present	Present	Present	Present	Present	Present	Present
M00121+02	Heme biosynthesis, plants and bacteria, glutamate => heme	K02492	Cofactor and vitamin metabolism	Absent	Absent	Present	Absent	Absent	Absent	Absent	Present	Absent	Absent	Absent	Absent
M00121+03	Heme biosynthesis, plants and bacteria, glutamate => heme	K01845	Cofactor and vitamin metabolism	Absent	Absent	Present	Absent	Absent	Absent	Absent	Present	Absent	Absent	Absent	Absent
M00121+04	Heme biosynthesis, plants and bacteria, glutamate => heme	K01698	Cofactor and vitamin metabolism	Absent	Absent	Present	Absent	Absent	Absent	Absent	Present	Absent	Absent	Absent	Absent
M00121+05	Heme biosynthesis, plants and bacteria, glutamate => heme	K01749	Cofactor and vitamin metabolism	Absent	Absent	Present	Absent	Absent	Absent	Absent	Present	Absent	Absent	Absent	Absent
M00121+06	Heme biosynthesis, plants and bacteria, glutamate => heme	(K01719 or K13542 or K13543)	Cofactor and vitamin metabolism	Absent	Absent	Present	Absent	Absent	Absent	Absent	Present	Absent	Absent	Present	Absent
M00121+07	Heme biosynthesis, plants and bacteria, glutamate => heme	K01599	Cofactor and vitamin metabolism	Absent	Absent	Present	Absent	Absent	Absent	Absent	Absent	Absent	Absent	Absent	Absent
M00121+08	Heme biosynthesis, plants and bacteria, glutamate => heme	(K00228 or K02495)	Cofactor and vitamin metabolism	Absent	Absent	Present	Present	Absent	Absent	Present	Present	Present	Absent	Absent	Absent
M00121+09	Heme biosynthesis, plants and bacteria, glutamate => heme	(K00230 or K00231 or K08973)	Cofactor and vitamin metabolism	Absent	Absent	Present	Absent	Absent	Absent	Present	Absent	Absent	Present	Absent	Absent
M00121+10	Heme biosynthesis, plants and bacteria, glutamate => heme	K01772	Cofactor and vitamin metabolism	Absent	Absent	Present	Absent	Absent	Absent	Present	Absent	Absent	Present	Absent	Absent
M00122+01	Cobalamin biosynthesis, cobyrinate a,c-diamide => cobalamin	(K00798 or K19221)	Cofactor and vitamin metabolism	Absent	Absent	Absent	Absent	Absent	Absent	Absent	Present	Absent	Present	Absent	Absent
M00122+02	Cobalamin biosynthesis, cobyrinate a,c-diamide => cobalamin	K02232	Cofactor and vitamin metabolism	Absent	Absent	Absent	Absent	Absent	Absent	Absent	Present	Absent	Absent	Absent	Absent
M00122+03	Cobalamin biosynthesis, cobyrinate a,c-diamide => cobalamin	(K02225 or K02227)	Cofactor and vitamin metabolism	Absent	Absent	Absent	Absent	Absent	Absent	Absent	Absent	Absent	Absent	Absent	Absent
M00122+04	Cobalamin biosynthesis, cobyrinate a,c-diamide => cobalamin	K02231	Cofactor and vitamin metabolism	Absent	Absent	Absent	Absent	Absent	Absent	Absent	Present	Absent	Absent	Absent	Absent
M00123+01	Biotin biosynthesis, pimeloyl-ACP/CoA => biotin	K00652	Cofactor and vitamin metabolism	Absent	Absent	Absent	Absent	Absent	Present	Absent	Absent	Absent	Absent	Absent	Absent
M00123+02	Biotin biosynthesis, pimeloyl-ACP/CoA => biotin	((K00833 or K19563) and K01935 or K19562)	Cofactor and vitamin metabolism	Absent	Absent	Present	Absent	Absent	Absent	Absent	Absent	Absent	Absent	Absent	Absent
M00123+03	Biotin biosynthesis, pimeloyl-ACP/CoA => biotin	K01012	Cofactor and vitamin metabolism	Absent	Absent	Present	Absent	Absent	Absent	Absent	Present	Present	Absent	Absent	Absent
M00124+01	Pyridoxal-P biosynthesis, erythrose-4P => pyridoxal-P	K03472	Cofactor and vitamin metabolism	Absent	Absent	Absent	Absent	Absent	Absent	Absent	Absent	Absent	Absent	Absent	Absent
M00124+02	Pyridoxal-P biosynthesis, erythrose-4P => pyridoxal-P	K03473	Cofactor and vitamin metabolism	Absent	Absent	Absent	Absent	Absent	Absent	Absent	Absent	Absent	Absent	Present	Absent
M00124+03	Pyridoxal-P biosynthesis, erythrose-4P => pyridoxal-P	K00831	Cofactor and vitamin metabolism	Absent	Present	Absent	Absent	Absent	Present	Present	Present	Present	Present	Present	Absent
M00124+04	Pyridoxal-P biosynthesis, erythrose-4P => pyridoxal-P	K00097	Cofactor and vitamin metabolism	Absent	Absent	Absent	Absent	Absent	Absent	Absent	Absent	Absent	Absent	Absent	Absent
M00124+05	Pyridoxal-P biosynthesis, erythrose-4P => pyridoxal-P	K03474	Cofactor and vitamin metabolism	Absent	Absent	Present	Absent	Absent	Absent	Absent	Absent	Absent	Absent	Present	Absent
M00124+06	Pyridoxal-P biosynthesis, erythrose-4P => pyridoxal-P	K00275	Cofactor and vitamin metabolism	Absent	Absent	Absent	Absent	Absent	Absent	Absent	Absent	Absent	Absent	Absent	Absent
M00125+01	Riboflavin biosynthesis, plants and bacteria, GTP => riboflavin/FMN/FAD	(K01497 or K14652)	Cofactor and vitamin metabolism	Absent	Absent	Present	Absent	Absent	Absent	Absent	Present	Absent	Absent	Present	Absent
M00125+02	Riboflavin biosynthesis, plants and bacteria, GTP => riboflavin/FMN/FAD	(K01498 and K00082 or K11752)	Cofactor and vitamin metabolism	Absent	Absent	Absent	Absent	Absent	Absent	Absent	Present	Absent	Absent	Present	Absent
M00125+03	Riboflavin biosynthesis, plants and bacteria, GTP => riboflavin/FMN/FAD	(K22912 or K20860 or K20861 or K20862 or K21063 or K21064)	Cofactor and vitamin metabolism	Absent	Present	Absent	Absent	Absent	Present	Absent	Present	Absent	Present	Present	Absent
M00126+01	Tetrahydrofolate biosynthesis, GTP => THF	(K01495 or K09007 or K22391)	Cofactor and vitamin metabolism	Present	Present	Present	Present	Present	Absent	Present	Present	Present	Present	Absent	Present
M00126+02	Tetrahydrofolate biosynthesis, GTP => THF	(K01077 or K01113 or (K08310 or K19965))	Cofactor and vitamin metabolism	Absent	Absent	Absent	Absent	Absent	Absent	Absent	Absent	Present	Present	Absent	Absent
M00126+03	Tetrahydrofolate biosynthesis, GTP => THF	((K13939 or (K13940 or K01633 and K00950) and K00796) or (K01633 and K13941))	Cofactor and vitamin metabolism	Present	Present	Absent	Absent	Present	Absent	Present	Present	Absent	Absent	Present	Present
M00126+04	Tetrahydrofolate biosynthesis, GTP => THF	(K11754 or K20457)	Cofactor and vitamin metabolism	Present	Absent	Absent	Absent	Absent	Absent	Present	Present	Present	Present	Present	Present
M00126+05	Tetrahydrofolate biosynthesis, GTP => THF	(K00287 or K13998)	Cofactor and vitamin metabolism	Absent	Present	Absent	Absent	Present	Absent	Present	Present	Present	Absent	Present	Present
M00127+01	Thiamine biosynthesis, prokaryotes, AIR (+ DXP/tyrosine) => TMP/TPP	K03148 and K03154	Cofactor and vitamin metabolism	Absent	Absent	Absent	Absent	Absent	Absent	Absent	Absent	Absent	Absent	Absent	Absent
M00127+02	Thiamine biosynthesis, prokaryotes, AIR (+ DXP/tyrosine) => TMP/TPP	K03151	Cofactor and vitamin metabolism	Present	Present	Absent	Present	Absent	Present	Absent	Present	Present	Present	Absent	Present
M00128+01	Ubiquinone biosynthesis, eukaryotes, 4-hydroxybenzoate + polyprenyl-PP => ubiquinol	K06125	Cofactor and vitamin metabolism	Absent	Absent	Absent	Absent	Absent	Absent	Absent	Absent	Absent	Absent	Absent	Absent
M00128+02	Ubiquinone biosynthesis, eukaryotes, 4-hydroxybenzoate + polyprenyl-PP => ubiquinol	K06126	Cofactor and vitamin metabolism	Absent	Absent	Absent	Absent	Absent	Absent	Absent	Absent	Absent	Absent	Absent	Absent
M00128+03	Ubiquinone biosynthesis, eukaryotes, 4-hydroxybenzoate + polyprenyl-PP => ubiquinol	K00591	Cofactor and vitamin metabolism	Absent	Absent	Absent	Absent	Absent	Absent	Absent	Absent	Absent	Absent	Absent	Absent
M00128+04	Ubiquinone biosynthesis, eukaryotes, 4-hydroxybenzoate + polyprenyl-PP => ubiquinol	K06127	Cofactor and vitamin metabolism	Absent	Absent	Absent	Absent	Absent	Absent	Absent	Absent	Absent	Absent	Absent	Absent
M00128+05	Ubiquinone biosynthesis, eukaryotes, 4-hydroxybenzoate + polyprenyl-PP => ubiquinol	K06134	Cofactor and vitamin metabolism	Absent	Absent	Absent	Absent	Absent	Absent	Absent	Absent	Absent	Absent	Absent	Absent
M00128+06	Ubiquinone biosynthesis, eukaryotes, 4-hydroxybenzoate + polyprenyl-PP => ubiquinol	K00591	Cofactor and vitamin metabolism	Absent	Absent	Absent	Absent	Absent	Absent	Absent	Absent	Absent	Absent	Absent	Absent
M00129+01	Ascorbate biosynthesis, animals, glucose-1P => ascorbate	K00963	Other carbohydrate metabolism	Absent	Absent	Absent	Absent	Absent	Absent	Absent	Absent	Absent	Present	Absent	Absent
M00129+02	Ascorbate biosynthesis, animals, glucose-1P => ascorbate	K00012	Other carbohydrate metabolism	Absent	Absent	Present	Absent	Absent	Absent	Absent	Absent	Absent	Absent	Present	Absent
M00129+03	Ascorbate biosynthesis, animals, glucose-1P => ascorbate	K00699	Other carbohydrate metabolism	Absent	Absent	Absent	Absent	Absent	Absent	Absent	Absent	Absent	Absent	Absent	Absent
M00129+04	Ascorbate biosynthesis, animals, glucose-1P => ascorbate	K01195	Other carbohydrate metabolism	Absent	Present	Absent	Absent	Absent	Absent	Absent	Absent	Absent	Present	Absent	Absent
M00129+05	Ascorbate biosynthesis, animals, glucose-1P => ascorbate	K00002	Other carbohydrate metabolism	Absent	Absent	Absent	Absent	Absent	Absent	Absent	Absent	Absent	Absent	Absent	Absent
M00129+06	Ascorbate biosynthesis, animals, glucose-1P => ascorbate	K01053	Other carbohydrate metabolism	Absent	Absent	Absent	Absent	Absent	Absent	Absent	Absent	Absent	Absent	Absent	Absent
M00129+07	Ascorbate biosynthesis, animals, glucose-1P => ascorbate	K00103	Other carbohydrate metabolism	Absent	Absent	Absent	Absent	Absent	Absent	Absent	Absent	Absent	Absent	Absent	Absent
M00130+01	Inositol phosphate metabolism, PI=> PIP2 => Ins(1,4,5)P3 => Ins(1,3,4,5)P4	(K00888 or K19801 or K13711)	Other carbohydrate metabolism	Absent	Absent	Absent	Absent	Absent	Absent	Absent	Absent	Absent	Absent	Absent	Absent
M00130+02	Inositol phosphate metabolism, PI=> PIP2 => Ins(1,4,5)P3 => Ins(1,3,4,5)P4	(K00889 or K13712)	Other carbohydrate metabolism	Absent	Absent	Absent	Absent	Absent	Absent	Absent	Absent	Absent	Absent	Absent	Absent
M00130+03	Inositol phosphate metabolism, PI=> PIP2 => Ins(1,4,5)P3 => Ins(1,3,4,5)P4	(K01116 or K05857 or K05858 or K05859 or K05860 or K05861)	Other carbohydrate metabolism	Absent	Absent	Absent	Absent	Absent	Absent	Absent	Absent	Absent	Absent	Absent	Absent
M00130+04	Inositol phosphate metabolism, PI=> PIP2 => Ins(1,4,5)P3 => Ins(1,3,4,5)P4	K00911	Other carbohydrate metabolism	Absent	Absent	Absent	Absent	Absent	Absent	Absent	Absent	Absent	Absent	Absent	Absent
M00131+01	Inositol phosphate metabolism, Ins(1,3,4,5)P4 => Ins(1,3,4)P3 => myo-inositol	K01106	Other carbohydrate metabolism	Absent	Absent	Absent	Absent	Absent	Absent	Absent	Absent	Absent	Absent	Absent	Absent
M00131+02	Inositol phosphate metabolism, Ins(1,3,4,5)P4 => Ins(1,3,4)P3 => myo-inositol	K01107	Other carbohydrate metabolism	Absent	Absent	Absent	Absent	Absent	Absent	Absent	Absent	Absent	Absent	Absent	Absent
M00131+03	Inositol phosphate metabolism, Ins(1,3,4,5)P4 => Ins(1,3,4)P3 => myo-inositol	K01109	Other carbohydrate metabolism	Absent	Absent	Absent	Absent	Absent	Absent	Absent	Absent	Absent	Absent	Absent	Absent
M00131+04	Inositol phosphate metabolism, Ins(1,3,4,5)P4 => Ins(1,3,4)P3 => myo-inositol	K01092	Other carbohydrate metabolism	Absent	Absent	Absent	Absent	Absent	Absent	Absent	Absent	Absent	Absent	Absent	Absent
M00132+01	Inositol phosphate metabolism, Ins(1,3,4)P3 => phytate	(K00913 or K01765)	Other carbohydrate metabolism	Absent	Absent	Absent	Absent	Absent	Absent	Absent	Absent	Absent	Absent	Absent	Absent
M00132+02	Inositol phosphate metabolism, Ins(1,3,4)P3 => phytate	K00915	Other carbohydrate metabolism	Absent	Absent	Absent	Absent	Absent	Absent	Absent	Absent	Absent	Absent	Absent	Absent
M00132+03	Inositol phosphate metabolism, Ins(1,3,4)P3 => phytate	K10572	Other carbohydrate metabolism	Absent	Absent	Absent	Absent	Absent	Absent	Absent	Absent	Absent	Absent	Absent	Absent
M00133+01	Polyamine biosynthesis, arginine => agmatine => putrescine => spermidine	(K01583 or K01584 or K01585 or K02626)	Polyamine biosynthesis	Absent	Absent	Absent	Present	Absent	Absent	Absent	Present	Absent	Absent	Present	Present
M00133+02	Polyamine biosynthesis, arginine => agmatine => putrescine => spermidine	K01480	Polyamine biosynthesis	Absent	Absent	Absent	Present	Absent	Absent	Absent	Absent	Absent	Absent	Absent	Absent
M00134+01	Polyamine biosynthesis, arginine => ornithine => putrescine	K01476	Polyamine biosynthesis	Absent	Absent	Absent	Absent	Absent	Absent	Absent	Absent	Absent	Absent	Absent	Absent
M00134+02	Polyamine biosynthesis, arginine => ornithine => putrescine	K01581	Polyamine biosynthesis	Absent	Absent	Absent	Absent	Absent	Absent	Absent	Absent	Absent	Absent	Absent	Absent
M00135+01	GABA biosynthesis, eukaryotes, putrescine => GABA	K00657	Polyamine biosynthesis	Absent	Absent	Absent	Absent	Absent	Absent	Present	Absent	Absent	Absent	Absent	Absent
M00135+02	GABA biosynthesis, eukaryotes, putrescine => GABA	K00274	Polyamine biosynthesis	Absent	Absent	Absent	Absent	Absent	Absent	Absent	Absent	Absent	Absent	Absent	Absent
M00135+03	GABA biosynthesis, eukaryotes, putrescine => GABA	(K00128 or K14085 or K00149)	Polyamine biosynthesis	Absent	Absent	Absent	Absent	Absent	Absent	Absent	Absent	Absent	Present	Absent	Absent
M00136+01	GABA biosynthesis, prokaryotes, putrescine => GABA	K09470	Polyamine biosynthesis	Absent	Absent	Absent	Absent	Absent	Absent	Absent	Absent	Absent	Absent	Absent	Absent
M00136+02	GABA biosynthesis, prokaryotes, putrescine => GABA	K09471	Polyamine biosynthesis	Absent	Absent	Absent	Absent	Absent	Absent	Absent	Absent	Absent	Absent	Absent	Absent
M00136+03	GABA biosynthesis, prokaryotes, putrescine => GABA	K09472	Polyamine biosynthesis	Absent	Absent	Absent	Absent	Absent	Absent	Absent	Absent	Absent	Absent	Absent	Absent
M00136+04	GABA biosynthesis, prokaryotes, putrescine => GABA	K09473	Polyamine biosynthesis	Absent	Absent	Absent	Absent	Absent	Absent	Absent	Absent	Absent	Absent	Absent	Absent
M00137+01	Flavanone biosynthesis, phenylalanine => naringenin	K10775	Biosynthesis of phytochemical compounds	Absent	Absent	Absent	Absent	Absent	Absent	Absent	Absent	Absent	Absent	Absent	Absent
M00137+02	Flavanone biosynthesis, phenylalanine => naringenin	K00487	Biosynthesis of phytochemical compounds	Absent	Absent	Absent	Absent	Absent	Absent	Absent	Absent	Absent	Absent	Absent	Absent
M00137+03	Flavanone biosynthesis, phenylalanine => naringenin	K01904	Biosynthesis of phytochemical compounds	Absent	Absent	Absent	Absent	Absent	Absent	Absent	Absent	Absent	Absent	Absent	Absent
M00137+04	Flavanone biosynthesis, phenylalanine => naringenin	K00660	Biosynthesis of phytochemical compounds	Absent	Absent	Absent	Absent	Absent	Absent	Absent	Absent	Absent	Absent	Absent	Absent
M00137+05	Flavanone biosynthesis, phenylalanine => naringenin	K01859	Biosynthesis of phytochemical compounds	Absent	Absent	Absent	Absent	Absent	Absent	Absent	Absent	Absent	Absent	Absent	Absent
M00138+01	Flavonoid biosynthesis, naringenin => pelargonidin	K00475	Biosynthesis of phytochemical compounds	Absent	Absent	Absent	Absent	Absent	Absent	Absent	Absent	Absent	Absent	Absent	Absent
M00138+02	Flavonoid biosynthesis, naringenin => pelargonidin	K13082	Biosynthesis of phytochemical compounds	Absent	Absent	Absent	Absent	Absent	Absent	Absent	Absent	Absent	Absent	Absent	Absent
M00138+03	Flavonoid biosynthesis, naringenin => pelargonidin	K05277	Biosynthesis of phytochemical compounds	Absent	Absent	Absent	Absent	Absent	Absent	Absent	Absent	Absent	Absent	Absent	Absent
M00140+01	C1-unit interconversion, prokaryotes	K00600	Cofactor and vitamin metabolism	Present	Present	Present	Absent	Present	Present	Present	Present	Present	Absent	Present	Present
M00140+02	C1-unit interconversion, prokaryotes	(K01491 or (K00300 and K01500))	Cofactor and vitamin metabolism	Present	Present	Present	Absent	Absent	Absent	Present	Absent	Present	Present	Absent	Absent
M00140+03	C1-unit interconversion, prokaryotes	K01938	Cofactor and vitamin metabolism	Absent	Absent	Absent	Present	Absent	Absent	Absent	Present	Absent	Present	Absent	Absent
M00141+01	C1-unit interconversion, eukaryotes	K00600	Cofactor and vitamin metabolism	Present	Present	Present	Absent	Present	Present	Present	Present	Present	Absent	Present	Present
M00141+02	C1-unit interconversion, eukaryotes	(K00288 or (K13403 and K13402))	Cofactor and vitamin metabolism	Absent	Absent	Absent	Absent	Absent	Absent	Absent	Absent	Absent	Absent	Absent	Absent
M00142+01	NADH:ubiquinone oxidoreductase, mitochondria	K03878 and K03879 and K03880 and K03881 and K03882 and K03883 and K03884	ATP synthesis	Absent	Absent	Absent	Absent	Absent	Absent	Absent	Absent	Absent	Absent	Absent	Absent
M00143+01	NADH dehydrogenase (ubiquinone) Fe-S protein/flavoprotein complex, mitochondria	K03934 and K03935 and K03936 and K03937 and K03938 and K03939 and K03940 and K03941 and K03942 and K03943	ATP synthesis	Absent	Absent	Absent	Absent	Absent	Absent	Absent	Absent	Absent	Absent	Absent	Absent
M00144+01	NADH:quinone oxidoreductase, prokaryotes	K00330 and (K00331 and K00332 and K00333 or K00331 and K13378 or K13380) and K00334 and K00335 and K00336 and K00337 and K00338 and K00339 and K00340 and (K00341 and K00342) and K00343	ATP synthesis	Absent	Absent	Absent	Absent	Absent	Absent	Absent	Absent	Absent	Absent	Absent	Absent
M00145+01	NAD(P)H:quinone oxidoreductase, chloroplasts and cyanobacteria	K05574 and K05582 and K05581 and K05579 and K05572 and K05580 and K05578 and K05576 and K05577 and K05575 and K05573	ATP synthesis	Absent	Absent	Absent	Absent	Absent	Absent	Absent	Absent	Absent	Absent	Absent	Absent
M00146+01	NADH dehydrogenase (ubiquinone) 1 alpha subcomplex	K03945 and K03946 and K03947 and K03948 and K03949 and K03950 and K03951 and K03952 and K03953 and K03954 and K03955 and K03956 and K11352 and K11353	ATP synthesis	Absent	Absent	Absent	Absent	Absent	Absent	Absent	Absent	Absent	Absent	Absent	Absent
M00147+01	NADH dehydrogenase (ubiquinone) 1 beta subcomplex	K03957 and K03958 and K03959 and K03960 and K03961 and K03962 and K03963 and K03964 and K03965 and K03966 and K11351 and K03967 and K03968	ATP synthesis	Absent	Absent	Absent	Absent	Absent	Absent	Absent	Absent	Absent	Absent	Absent	Absent
M00148+01	Succinate dehydrogenase (ubiquinone)	K00236 and (K00237 or K25801) and K00234 and K00235	ATP synthesis	Absent	Absent	Absent	Absent	Absent	Absent	Absent	Absent	Absent	Absent	Absent	Absent
M00149+01	Succinate dehydrogenase, prokaryotes	K00241 and (K00242 or K18859 or K18860) and K00239 and K00240	ATP synthesis	Absent	Absent	Absent	Absent	Absent	Absent	Absent	Absent	Absent	Absent	Absent	Absent
M00150+01	Fumarate reductase, prokaryotes	K00244 and K00245 and K00246 and K00247	ATP synthesis	Absent	Absent	Absent	Absent	Absent	Absent	Absent	Absent	Absent	Absent	Absent	Absent
M00151+01	Cytochrome bc1 complex respiratory unit	((K00412 and K00413 or K00410) and K00411) or K03886 and K03887 and K03888 or K03890 and K03891 and K03889	ATP synthesis	Absent	Absent	Present	Absent	Absent	Absent	Absent	Absent	Absent	Absent	Absent	Absent
M00152+01	Cytochrome bc1 complex	K00411 and K00412 and K00413 and K00414 and K00415 and K00416 and K00417 and K00418 and K00419 and K00420	ATP synthesis	Absent	Absent	Absent	Absent	Absent	Absent	Absent	Absent	Absent	Absent	Absent	Absent
M00153+01	Cytochrome bd ubiquinol oxidase	K00425 and K00426 and (K00424 or K22501)	ATP synthesis	Absent	Absent	Absent	Absent	Absent	Absent	Absent	Absent	Absent	Absent	Absent	Absent
M00154+01	Cytochrome c oxidase	(K02257 and K02262 and K02256 and K02261 and K02263 and K02264 and K02265 and K02266 and K02267 and K02268 and K02270 and K02272 and K02258 and K02259 and K02260)	ATP synthesis	Absent	Absent	Absent	Absent	Absent	Absent	Absent	Absent	Absent	Absent	Absent	Absent
M00155+01	Cytochrome c oxidase, prokaryotes	K02275 and (K02274 and K02276 or K15408)	ATP synthesis	Absent	Absent	Absent	Absent	Absent	Absent	Absent	Absent	Absent	Absent	Absent	Absent
M00156+01	Cytochrome c oxidase, cbb3-type	((K00404 and K00405 or K15862) and K00407 and K00406)	ATP synthesis	Absent	Absent	Absent	Absent	Absent	Absent	Absent	Absent	Absent	Absent	Absent	Absent
M00157+01	F-type ATPase, prokaryotes and chloroplasts	K02111 and K02112 and K02113 and K02114 and K02115 and K02108 and K02109 and K02110	ATP synthesis	Absent	Absent	Present	Present	Absent	Absent	Absent	Absent	Absent	Absent	Absent	Absent
M00158+01	F-type ATPase, eukaryotes	K02132 and K02133 and K02136 and K02134 and K02135 and K02137 and K02126 and K02127 and K02128 and K02138 and (K02129 or K01549) and (K02130 or K02139) and K02140 and (K02141 or K02131) and K02125	ATP synthesis	Absent	Absent	Absent	Absent	Absent	Absent	Absent	Absent	Absent	Absent	Absent	Absent
M00159+01	V/A-type ATPase, prokaryotes	K02117 and K02118 and K02119 and K02120 and K02121 and K02122 and K02107 and K02123 and K02124	ATP synthesis	Absent	Absent	Absent	Absent	Absent	Absent	Absent	Absent	Absent	Absent	Absent	Absent
M00160+01	V-type ATPase, eukaryotes	K02145 and K02147 and K02148 and K02149 and K02150 and K02151 and K02152 and K02144 and K02154 and (K03661 or K02155) and K02146 and K02153 and K03662	ATP synthesis	Absent	Absent	Absent	Absent	Absent	Absent	Absent	Absent	Absent	Absent	Absent	Absent
M00161+01	Photosystem II	K02703 and K02706 and K02705 and K02704 and K02707 and K02708	Photosynthesis	Absent	Absent	Absent	Absent	Absent	Absent	Absent	Absent	Absent	Absent	Absent	Absent
M00162+01	Cytochrome b6f complex	K02635 and K02637 and K02634 and K02636 and K02642 and K02643 and K03689 and K02640	ATP synthesis	Absent	Absent	Absent	Absent	Absent	Absent	Absent	Absent	Absent	Absent	Absent	Absent
M00163+01	Photosystem I	K02689 and K02690 and K02691 and K02692 and K02693 and K02694	Photosynthesis	Absent	Absent	Absent	Absent	Absent	Absent	Absent	Absent	Absent	Absent	Absent	Absent
M00165+01	Reductive pentose phosphate cycle (Calvin cycle)	K00855	Carbon fixation	Absent	Absent	Absent	Absent	Absent	Absent	Absent	Absent	Absent	Absent	Absent	Absent
M00165+02	Reductive pentose phosphate cycle (Calvin cycle)	(K01601)	Carbon fixation	Absent	Absent	Absent	Absent	Absent	Absent	Absent	Absent	Absent	Absent	Absent	Absent
M00165+03	Reductive pentose phosphate cycle (Calvin cycle)	K00927	Carbon fixation	Present	Present	Present	Present	Present	Present	Present	Present	Present	Present	Present	Present
M00165+04	Reductive pentose phosphate cycle (Calvin cycle)	(K05298 or K00150 or K00134)	Carbon fixation	Present	Present	Present	Present	Present	Present	Present	Present	Present	Present	Present	Present
M00165+05	Reductive pentose phosphate cycle (Calvin cycle)	(K01623 or K01624)	Carbon fixation	Present	Present	Present	Present	Absent	Present	Present	Present	Present	Present	Present	Present
M00165+06	Reductive pentose phosphate cycle (Calvin cycle)	(K03841 or K02446 or K11532 or K01086)	Carbon fixation	Absent	Absent	Present	Absent	Absent	Absent	Absent	Absent	Absent	Absent	Absent	Absent
M00165+07	Reductive pentose phosphate cycle (Calvin cycle)	K00615	Carbon fixation	Present	Present	Present	Present	Present	Present	Present	Present	Present	Present	Absent	Absent
M00165+08	Reductive pentose phosphate cycle (Calvin cycle)	(K01623 or K01624)	Carbon fixation	Present	Present	Present	Present	Absent	Present	Present	Present	Present	Present	Present	Present
M00165+09	Reductive pentose phosphate cycle (Calvin cycle)	(K01100 or K11532 or K01086)	Carbon fixation	Absent	Absent	Absent	Absent	Absent	Absent	Absent	Absent	Absent	Absent	Absent	Absent
M00165+10	Reductive pentose phosphate cycle (Calvin cycle)	K00615	Carbon fixation	Present	Present	Present	Present	Present	Present	Present	Present	Present	Present	Absent	Absent
M00165+11	Reductive pentose phosphate cycle (Calvin cycle)	(K01807 or K01808)	Carbon fixation	Present	Present	Present	Present	Present	Absent	Present	Present	Present	Present	Absent	Absent
M00166+01	Reductive pentose phosphate cycle, ribulose-5P => glyceraldehyde-3P	K00855	Carbon fixation	Absent	Absent	Absent	Absent	Absent	Absent	Absent	Absent	Absent	Absent	Absent	Absent
M00166+02	Reductive pentose phosphate cycle, ribulose-5P => glyceraldehyde-3P	(K01601)	Carbon fixation	Absent	Absent	Absent	Absent	Absent	Absent	Absent	Absent	Absent	Absent	Absent	Absent
M00166+03	Reductive pentose phosphate cycle, ribulose-5P => glyceraldehyde-3P	K00927	Carbon fixation	Present	Present	Present	Present	Present	Present	Present	Present	Present	Present	Present	Present
M00166+04	Reductive pentose phosphate cycle, ribulose-5P => glyceraldehyde-3P	(K05298 or K00150 or K00134)	Carbon fixation	Present	Present	Present	Present	Present	Present	Present	Present	Present	Present	Present	Present
M00167+01	Reductive pentose phosphate cycle, glyceraldehyde-3P => ribulose-5P	(K01623 or K01624)	Carbon fixation	Present	Present	Present	Present	Absent	Present	Present	Present	Present	Present	Present	Present
M00167+02	Reductive pentose phosphate cycle, glyceraldehyde-3P => ribulose-5P	(K03841 or K02446 or K11532 or K01086)	Carbon fixation	Absent	Absent	Present	Absent	Absent	Absent	Absent	Absent	Absent	Absent	Absent	Absent
M00167+03	Reductive pentose phosphate cycle, glyceraldehyde-3P => ribulose-5P	K00615	Carbon fixation	Present	Present	Present	Present	Present	Present	Present	Present	Present	Present	Absent	Absent
M00167+04	Reductive pentose phosphate cycle, glyceraldehyde-3P => ribulose-5P	(K01623 or K01624)	Carbon fixation	Present	Present	Present	Present	Absent	Present	Present	Present	Present	Present	Present	Present
M00167+05	Reductive pentose phosphate cycle, glyceraldehyde-3P => ribulose-5P	(K01100 or K11532 or K01086)	Carbon fixation	Absent	Absent	Absent	Absent	Absent	Absent	Absent	Absent	Absent	Absent	Absent	Absent
M00167+06	Reductive pentose phosphate cycle, glyceraldehyde-3P => ribulose-5P	K00615	Carbon fixation	Present	Present	Present	Present	Present	Present	Present	Present	Present	Present	Absent	Absent
M00167+07	Reductive pentose phosphate cycle, glyceraldehyde-3P => ribulose-5P	(K01807 or K01808)	Carbon fixation	Present	Present	Present	Present	Present	Absent	Present	Present	Present	Present	Absent	Absent
M00168+01	CAM (Crassulacean acid metabolism), dark	K01595	Carbon fixation	Absent	Absent	Present	Absent	Absent	Absent	Absent	Absent	Absent	Present	Absent	Absent
M00168+02	CAM (Crassulacean acid metabolism), dark	(K00025 or K00026 or K00024)	Carbon fixation	Absent	Absent	Absent	Absent	Absent	Absent	Present	Absent	Absent	Absent	Absent	Absent
M00169+01	CAM (Crassulacean acid metabolism), light	K00029	Carbon fixation	Absent	Absent	Absent	Absent	Absent	Absent	Absent	Absent	Absent	Absent	Present	Absent
M00169+02	CAM (Crassulacean acid metabolism), light	K01006	Carbon fixation	Absent	Absent	Absent	Absent	Present	Present	Present	Present	Present	Present	Absent	Absent
M00170+01	C4-dicarboxylic acid cycle, phosphoenolpyruvate carboxykinase type	K01595	Carbon fixation	Absent	Absent	Present	Absent	Absent	Absent	Absent	Absent	Absent	Present	Absent	Absent
M00170+02	C4-dicarboxylic acid cycle, phosphoenolpyruvate carboxykinase type	K14454	Carbon fixation	Absent	Absent	Absent	Absent	Absent	Absent	Absent	Absent	Absent	Absent	Absent	Absent
M00170+03	C4-dicarboxylic acid cycle, phosphoenolpyruvate carboxykinase type	K14455	Carbon fixation	Absent	Absent	Absent	Absent	Absent	Absent	Absent	Absent	Absent	Absent	Absent	Absent
M00170+04	C4-dicarboxylic acid cycle, phosphoenolpyruvate carboxykinase type	K01610	Carbon fixation	Absent	Absent	Absent	Absent	Absent	Absent	Absent	Present	Absent	Present	Present	Absent
M00171+01	C4-dicarboxylic acid cycle, NAD - malic enzyme type	K01595	Carbon fixation	Absent	Absent	Present	Absent	Absent	Absent	Absent	Absent	Absent	Present	Absent	Absent
M00171+02	C4-dicarboxylic acid cycle, NAD - malic enzyme type	K14454	Carbon fixation	Absent	Absent	Absent	Absent	Absent	Absent	Absent	Absent	Absent	Absent	Absent	Absent
M00171+03	C4-dicarboxylic acid cycle, NAD - malic enzyme type	K14455	Carbon fixation	Absent	Absent	Absent	Absent	Absent	Absent	Absent	Absent	Absent	Absent	Absent	Absent
M00171+04	C4-dicarboxylic acid cycle, NAD - malic enzyme type	(K00025 or K00026)	Carbon fixation	Absent	Absent	Absent	Absent	Absent	Absent	Absent	Absent	Absent	Absent	Absent	Absent
M00171+05	C4-dicarboxylic acid cycle, NAD - malic enzyme type	K00028	Carbon fixation	Absent	Absent	Absent	Absent	Absent	Absent	Absent	Absent	Absent	Absent	Absent	Absent
M00171+06	C4-dicarboxylic acid cycle, NAD - malic enzyme type	(K00814 or K14272)	Carbon fixation	Absent	Absent	Absent	Absent	Absent	Absent	Absent	Absent	Absent	Absent	Absent	Absent
M00171+07	C4-dicarboxylic acid cycle, NAD - malic enzyme type	K01006	Carbon fixation	Absent	Absent	Absent	Absent	Present	Present	Present	Present	Present	Present	Absent	Absent
M00172+01	C4-dicarboxylic acid cycle, NADP - malic enzyme type	K01595	Carbon fixation	Absent	Absent	Present	Absent	Absent	Absent	Absent	Absent	Absent	Present	Absent	Absent
M00172+02	C4-dicarboxylic acid cycle, NADP - malic enzyme type	K00051	Carbon fixation	Absent	Absent	Absent	Absent	Absent	Absent	Absent	Absent	Absent	Absent	Absent	Absent
M00172+03	C4-dicarboxylic acid cycle, NADP - malic enzyme type	K00029	Carbon fixation	Absent	Absent	Absent	Absent	Absent	Absent	Absent	Absent	Absent	Absent	Present	Absent
M00172+04	C4-dicarboxylic acid cycle, NADP - malic enzyme type	K01006	Carbon fixation	Absent	Absent	Absent	Absent	Present	Present	Present	Present	Present	Present	Absent	Absent
M00173+01	Reductive citrate cycle (Arnon-Buchanan cycle)	(K00169 and K00170 and K00171 and K00172 or K03737)	Carbon fixation	Present	Present	Present	Present	Present	Absent	Absent	Present	Present	Present	Present	Present
M00173+02	Reductive citrate cycle (Arnon-Buchanan cycle)	((K01007 or K01006) and K01595 or K01959 and K01960 or K01958)	Carbon fixation	Absent	Absent	Present	Absent	Absent	Absent	Absent	Present	Present	Present	Absent	Absent
M00173+03	Reductive citrate cycle (Arnon-Buchanan cycle)	K00024	Carbon fixation	Absent	Absent	Absent	Absent	Absent	Absent	Present	Absent	Absent	Absent	Absent	Absent
M00173+04	Reductive citrate cycle (Arnon-Buchanan cycle)	(K01676 or K01679 or K01677 and K01678)	Carbon fixation	Absent	Present	Present	Absent	Absent	Present	Present	Present	Present	Present	Present	Absent
M00173+05	Reductive citrate cycle (Arnon-Buchanan cycle)	(K00239 and K00240 or K00244 and K00245 or K18556 and K18557 and K18558 and K18559 and K18560)	Carbon fixation	Absent	Absent	Absent	Absent	Absent	Absent	Absent	Absent	Absent	Absent	Present	Absent
M00173+06	Reductive citrate cycle (Arnon-Buchanan cycle)	(K01902 and K01903)	Carbon fixation	Absent	Absent	Absent	Absent	Absent	Absent	Absent	Absent	Absent	Absent	Absent	Absent
M00173+07	Reductive citrate cycle (Arnon-Buchanan cycle)	(K00174 and K00175)	Carbon fixation	Absent	Absent	Present	Absent	Absent	Absent	Absent	Absent	Absent	Present	Present	Absent
M00173+08	Reductive citrate cycle (Arnon-Buchanan cycle)	K00031	Carbon fixation	Absent	Present	Absent	Absent	Absent	Present	Present	Present	Present	Present	Absent	Absent
M00173+09	Reductive citrate cycle (Arnon-Buchanan cycle)	(K01681 or K01682)	Carbon fixation	Absent	Absent	Present	Absent	Absent	Absent	Absent	Absent	Absent	Absent	Absent	Absent
M00173+10	Reductive citrate cycle (Arnon-Buchanan cycle)	(K15230 and K15231 or K15232 and K15233 and K15234)	Carbon fixation	Absent	Absent	Absent	Absent	Absent	Absent	Absent	Absent	Absent	Absent	Absent	Absent
M00174+01	Methane oxidation, methanotroph, methane => formaldehyde	((K10944 and K10945 and K10946) or (K16157 and K16158 and K16159 and K16160 and K16161 and K16162))	Methane metabolism	Absent	Absent	Absent	Absent	Absent	Absent	Absent	Absent	Absent	Absent	Absent	Absent
M00174+02	Methane oxidation, methanotroph, methane => formaldehyde	((K14028) or K23995)	Methane metabolism	Absent	Absent	Absent	Absent	Absent	Absent	Absent	Absent	Absent	Absent	Absent	Absent
M00175+01	Nitrogen fixation, nitrogen => ammonia	K02588 and K02586 and K02591 or K22896 and K22897 and K22898 and K22899	Nitrogen metabolism	Absent	Absent	Absent	Absent	Absent	Absent	Absent	Absent	Absent	Absent	Absent	Absent
M00176+01	Assimilatory sulfate reduction, sulfate => H2S	(K13811 or K00958 and K00860 or K00955 and K00957 or K00956 and K00957 and K00860)	Sulfur metabolism	Absent	Absent	Absent	Absent	Absent	Absent	Absent	Present	Absent	Absent	Absent	Absent
M00176+02	Assimilatory sulfate reduction, sulfate => H2S	K00390	Sulfur metabolism	Absent	Absent	Absent	Absent	Absent	Absent	Absent	Absent	Absent	Absent	Absent	Absent
M00176+03	Assimilatory sulfate reduction, sulfate => H2S	(K00380 and K00381 or K00392)	Sulfur metabolism	Absent	Absent	Absent	Absent	Absent	Absent	Absent	Absent	Absent	Absent	Absent	Absent
M00307+01	Pyruvate oxidation, pyruvate => acetyl-CoA	((K00163 or K00161 and K00162) and K00627 and K00382) or K00169 and K00170 and K00171 and (K00172 or K00189) or K03737	Central carbohydrate metabolism	Present	Present	Present	Present	Present	Absent	Absent	Present	Present	Present	Present	Present
M00308+01	Semi-phosphorylative Entner-Doudoroff pathway, gluconate => glycerate-3P	K05308	Central carbohydrate metabolism	Absent	Absent	Absent	Absent	Absent	Absent	Absent	Absent	Absent	Absent	Absent	Absent
M00308+02	Semi-phosphorylative Entner-Doudoroff pathway, gluconate => glycerate-3P	K00874	Central carbohydrate metabolism	Absent	Present	Absent	Present	Absent	Present	Absent	Absent	Present	Absent	Present	Absent
M00308+03	Semi-phosphorylative Entner-Doudoroff pathway, gluconate => glycerate-3P	K01625	Central carbohydrate metabolism	Absent	Present	Absent	Present	Absent	Present	Absent	Absent	Present	Absent	Present	Absent
M00308+04	Semi-phosphorylative Entner-Doudoroff pathway, gluconate => glycerate-3P	(K00134 and K00927 or K00131 or K18978)	Central carbohydrate metabolism	Present	Present	Present	Present	Present	Present	Present	Present	Present	Present	Present	Present
M00309+01	Non-phosphorylative Entner-Doudoroff pathway, gluconate/galactonate => glycerate	K05308	Central carbohydrate metabolism	Absent	Absent	Absent	Absent	Absent	Absent	Absent	Absent	Absent	Absent	Absent	Absent
M00309+02	Non-phosphorylative Entner-Doudoroff pathway, gluconate/galactonate => glycerate	(K11395 or K18127)	Central carbohydrate metabolism	Absent	Absent	Absent	Absent	Absent	Absent	Absent	Absent	Absent	Absent	Absent	Absent
M00309+03	Non-phosphorylative Entner-Doudoroff pathway, gluconate/galactonate => glycerate	(K18020 and K18021 and K18022 or K18128 or K03738)	Central carbohydrate metabolism	Absent	Absent	Absent	Absent	Absent	Absent	Absent	Absent	Absent	Absent	Absent	Absent
M00338+01	Cysteine biosynthesis, homocysteine + serine => cysteine	(K01697 or K10150)	Cysteine and methionine metabolism	Absent	Absent	Absent	Absent	Absent	Absent	Absent	Absent	Absent	Absent	Absent	Absent
M00338+02	Cysteine biosynthesis, homocysteine + serine => cysteine	K01758	Cysteine and methionine metabolism	Absent	Absent	Absent	Absent	Absent	Absent	Absent	Absent	Absent	Absent	Absent	Absent
M00344+01	Formaldehyde assimilation, xylulose monophosphate pathway	K17100	Methane metabolism	Absent	Absent	Absent	Absent	Absent	Absent	Absent	Absent	Absent	Absent	Absent	Absent
M00344+02	Formaldehyde assimilation, xylulose monophosphate pathway	K00863	Methane metabolism	Absent	Absent	Absent	Absent	Absent	Absent	Absent	Absent	Absent	Absent	Absent	Absent
M00344+03	Formaldehyde assimilation, xylulose monophosphate pathway	K01624	Methane metabolism	Present	Present	Present	Present	Absent	Present	Present	Present	Present	Present	Present	Present
M00344+04	Formaldehyde assimilation, xylulose monophosphate pathway	K03841	Methane metabolism	Absent	Absent	Present	Absent	Absent	Absent	Absent	Absent	Absent	Absent	Absent	Absent
M00345+01	Formaldehyde assimilation, ribulose monophosphate pathway	(((K08093 or K13812) and K08094) or K13831)	Methane metabolism	Absent	Absent	Absent	Absent	Absent	Absent	Absent	Absent	Absent	Absent	Absent	Absent
M00345+02	Formaldehyde assimilation, ribulose monophosphate pathway	(K00850 or K16370)	Methane metabolism	Present	Present	Absent	Absent	Absent	Absent	Absent	Present	Absent	Absent	Absent	Absent
M00345+03	Formaldehyde assimilation, ribulose monophosphate pathway	K01624	Methane metabolism	Present	Present	Present	Present	Absent	Present	Present	Present	Present	Present	Present	Present
M00346+01	Formaldehyde assimilation, serine pathway	K00600	Methane metabolism	Present	Present	Present	Absent	Present	Present	Present	Present	Present	Absent	Present	Present
M00346+02	Formaldehyde assimilation, serine pathway	K00830	Methane metabolism	Absent	Absent	Absent	Absent	Absent	Absent	Absent	Absent	Absent	Absent	Absent	Absent
M00346+03	Formaldehyde assimilation, serine pathway	K00018	Methane metabolism	Absent	Absent	Present	Absent	Absent	Present	Absent	Absent	Absent	Absent	Present	Absent
M00346+04	Formaldehyde assimilation, serine pathway	K11529	Methane metabolism	Absent	Absent	Absent	Absent	Absent	Absent	Absent	Absent	Absent	Absent	Absent	Absent
M00346+05	Formaldehyde assimilation, serine pathway	K01689	Methane metabolism	Present	Absent	Present	Present	Present	Absent	Present	Present	Present	Present	Absent	Absent
M00346+06	Formaldehyde assimilation, serine pathway	K01595	Methane metabolism	Absent	Absent	Present	Absent	Absent	Absent	Absent	Absent	Absent	Present	Absent	Absent
M00346+07	Formaldehyde assimilation, serine pathway	K00024	Methane metabolism	Absent	Absent	Absent	Absent	Absent	Absent	Present	Absent	Absent	Absent	Absent	Absent
M00346+08	Formaldehyde assimilation, serine pathway	K08692 and K14067	Methane metabolism	Absent	Absent	Absent	Absent	Absent	Absent	Absent	Absent	Absent	Absent	Absent	Absent
M00346+09	Formaldehyde assimilation, serine pathway	K08691	Methane metabolism	Absent	Absent	Absent	Absent	Absent	Absent	Absent	Absent	Absent	Absent	Absent	Absent
M00356+01	Methanogenesis, methanol => methane	K14080 and K04480 and K14081	Methane metabolism	Absent	Absent	Absent	Absent	Absent	Absent	Absent	Absent	Absent	Absent	Absent	Absent
M00356+02	Methanogenesis, methanol => methane	K00399 and K00401 and K00402	Methane metabolism	Absent	Absent	Absent	Absent	Absent	Absent	Absent	Absent	Absent	Absent	Absent	Absent
M00356+03	Methanogenesis, methanol => methane	(K22480 and K22481 and K22482 or K03388 and K03389 and K03390 or K08264 and K08265 or K03388 and K03389 and K03390 and K14127 and (K14126 and K14128 or K22516 and K00125))	Methane metabolism	Absent	Absent	Absent	Absent	Absent	Absent	Absent	Absent	Absent	Absent	Absent	Absent
M00357+01	Methanogenesis, acetate => methane	((K00925 and K00625) or K01895)	Methane metabolism	Absent	Present	Present	Present	Absent	Present	Present	Present	Present	Present	Present	Absent
M00357+02	Methanogenesis, acetate => methane	(K00193 and K00197 and K00194)	Methane metabolism	Absent	Absent	Absent	Absent	Absent	Absent	Absent	Absent	Absent	Absent	Absent	Absent
M00357+03	Methanogenesis, acetate => methane	(K00577 and K00578 and K00579 and K00580 and K00581 and K00584)	Methane metabolism	Absent	Absent	Absent	Absent	Absent	Absent	Absent	Absent	Absent	Absent	Absent	Absent
M00357+04	Methanogenesis, acetate => methane	(K00399 and K00401 and K00402)	Methane metabolism	Absent	Absent	Absent	Absent	Absent	Absent	Absent	Absent	Absent	Absent	Absent	Absent
M00357+05	Methanogenesis, acetate => methane	(K22480 and K22481 and K22482 or K03388 and K03389 and K03390 or K08264 and K08265 or K03388 and K03389 and K03390 and K14127 and (K14126 and K14128 or K22516 and K00125))	Methane metabolism	Absent	Absent	Absent	Absent	Absent	Absent	Absent	Absent	Absent	Absent	Absent	Absent
M00358+01	Coenzyme M biosynthesis	K08097	Methane metabolism	Absent	Absent	Absent	Absent	Absent	Absent	Absent	Absent	Absent	Absent	Absent	Absent
M00358+02	Coenzyme M biosynthesis	K05979	Methane metabolism	Absent	Absent	Absent	Absent	Absent	Absent	Absent	Absent	Absent	Absent	Absent	Absent
M00358+03	Coenzyme M biosynthesis	K05884	Methane metabolism	Absent	Absent	Absent	Absent	Absent	Absent	Absent	Present	Absent	Absent	Absent	Absent
M00358+04	Coenzyme M biosynthesis	K13039 and K06034	Methane metabolism	Absent	Absent	Absent	Absent	Absent	Absent	Absent	Absent	Absent	Absent	Absent	Absent
M00363+01	EHEC pathogenicity signature, Shiga toxin	K11006	Pathogenicity	Absent	Absent	Absent	Absent	Absent	Absent	Absent	Absent	Absent	Absent	Absent	Absent
M00363+02	EHEC pathogenicity signature, Shiga toxin	K11007	Pathogenicity	Absent	Absent	Absent	Absent	Absent	Absent	Absent	Absent	Absent	Absent	Absent	Absent
M00364+01	C10-C20 isoprenoid biosynthesis, bacteria	K01823	Terpenoid backbone biosynthesis	Absent	Absent	Absent	Absent	Absent	Absent	Absent	Absent	Absent	Absent	Present	Absent
M00364+02	C10-C20 isoprenoid biosynthesis, bacteria	(K00795 or K13789 or K13787)	Terpenoid backbone biosynthesis	Absent	Absent	Absent	Absent	Absent	Absent	Absent	Absent	Present	Absent	Absent	Absent
M00365+01	C10-C20 isoprenoid biosynthesis, archaea	K01823	Terpenoid backbone biosynthesis	Absent	Absent	Absent	Absent	Absent	Absent	Absent	Absent	Absent	Absent	Present	Absent
M00365+02	C10-C20 isoprenoid biosynthesis, archaea	K13787	Terpenoid backbone biosynthesis	Absent	Absent	Absent	Absent	Absent	Absent	Absent	Absent	Absent	Absent	Absent	Absent
M00366+01	C10-C20 isoprenoid biosynthesis, plants	K01823	Terpenoid backbone biosynthesis	Absent	Absent	Absent	Absent	Absent	Absent	Absent	Absent	Absent	Absent	Present	Absent
M00366+02	C10-C20 isoprenoid biosynthesis, plants	K14066	Terpenoid backbone biosynthesis	Absent	Absent	Absent	Absent	Absent	Absent	Absent	Absent	Absent	Absent	Absent	Absent
M00366+03	C10-C20 isoprenoid biosynthesis, plants	K00787	Terpenoid backbone biosynthesis	Absent	Absent	Absent	Absent	Absent	Absent	Absent	Absent	Absent	Absent	Absent	Absent
M00366+04	C10-C20 isoprenoid biosynthesis, plants	K13789	Terpenoid backbone biosynthesis	Absent	Absent	Absent	Absent	Absent	Absent	Absent	Absent	Present	Absent	Absent	Absent
M00367+01	C10-C20 isoprenoid biosynthesis, non-plant eukaryotes	K01823	Terpenoid backbone biosynthesis	Absent	Absent	Absent	Absent	Absent	Absent	Absent	Absent	Absent	Absent	Present	Absent
M00367+02	C10-C20 isoprenoid biosynthesis, non-plant eukaryotes	K00787	Terpenoid backbone biosynthesis	Absent	Absent	Absent	Absent	Absent	Absent	Absent	Absent	Absent	Absent	Absent	Absent
M00367+03	C10-C20 isoprenoid biosynthesis, non-plant eukaryotes	K00804	Terpenoid backbone biosynthesis	Absent	Absent	Absent	Absent	Absent	Absent	Absent	Absent	Absent	Absent	Absent	Absent
M00368+01	Ethylene biosynthesis, methionine => ethylene	K00789	Cysteine and methionine metabolism	Present	Present	Present	Present	Absent	Present	Present	Present	Present	Present	Present	Present
M00368+02	Ethylene biosynthesis, methionine => ethylene	(K01762 or K20772)	Cysteine and methionine metabolism	Absent	Absent	Absent	Absent	Absent	Absent	Absent	Absent	Absent	Absent	Absent	Absent
M00368+03	Ethylene biosynthesis, methionine => ethylene	K05933	Cysteine and methionine metabolism	Absent	Absent	Absent	Absent	Absent	Absent	Absent	Absent	Absent	Absent	Absent	Absent
M00369+01	Cyanogenic glycoside biosynthesis, tyrosine => dhurrin	K13027	Other amino acid metabolism	Absent	Absent	Absent	Absent	Absent	Absent	Absent	Absent	Absent	Absent	Absent	Absent
M00369+02	Cyanogenic glycoside biosynthesis, tyrosine => dhurrin	K13029	Other amino acid metabolism	Absent	Absent	Absent	Absent	Absent	Absent	Absent	Absent	Absent	Absent	Absent	Absent
M00369+03	Cyanogenic glycoside biosynthesis, tyrosine => dhurrin	K13030	Other amino acid metabolism	Absent	Absent	Absent	Absent	Absent	Absent	Absent	Absent	Absent	Absent	Absent	Absent
M00370+01	Glucosinolate biosynthesis, tryptophan => glucobrassicin	(K11812 or K11813)	Biosynthesis of phytochemical compounds	Absent	Absent	Absent	Absent	Absent	Absent	Absent	Absent	Absent	Absent	Absent	Absent
M00370+02	Glucosinolate biosynthesis, tryptophan => glucobrassicin	K11818	Biosynthesis of phytochemical compounds	Absent	Absent	Absent	Absent	Absent	Absent	Absent	Absent	Absent	Absent	Absent	Absent
M00370+03	Glucosinolate biosynthesis, tryptophan => glucobrassicin	K11819	Biosynthesis of phytochemical compounds	Absent	Absent	Absent	Absent	Absent	Absent	Absent	Absent	Absent	Absent	Absent	Absent
M00370+04	Glucosinolate biosynthesis, tryptophan => glucobrassicin	K11820	Biosynthesis of phytochemical compounds	Absent	Absent	Absent	Absent	Absent	Absent	Absent	Absent	Absent	Absent	Absent	Absent
M00370+05	Glucosinolate biosynthesis, tryptophan => glucobrassicin	K11821	Biosynthesis of phytochemical compounds	Absent	Absent	Absent	Absent	Absent	Absent	Absent	Absent	Absent	Absent	Absent	Absent
M00371+01	Castasterone biosynthesis, campesterol => castasterone	(K09587 or K12639)	Plant terpenoid biosynthesis	Absent	Absent	Absent	Absent	Absent	Absent	Absent	Absent	Absent	Absent	Absent	Absent
M00371+02	Castasterone biosynthesis, campesterol => castasterone	K09588	Plant terpenoid biosynthesis	Absent	Absent	Absent	Absent	Absent	Absent	Absent	Absent	Absent	Absent	Absent	Absent
M00371+03	Castasterone biosynthesis, campesterol => castasterone	K09591	Plant terpenoid biosynthesis	Absent	Absent	Absent	Absent	Absent	Absent	Absent	Absent	Absent	Absent	Absent	Absent
M00371+04	Castasterone biosynthesis, campesterol => castasterone	(K12637 or K12638)	Plant terpenoid biosynthesis	Absent	Absent	Absent	Absent	Absent	Absent	Absent	Absent	Absent	Absent	Absent	Absent
M00371+05	Castasterone biosynthesis, campesterol => castasterone	K20623	Plant terpenoid biosynthesis	Absent	Absent	Absent	Absent	Absent	Absent	Absent	Absent	Absent	Absent	Absent	Absent
M00371+06	Castasterone biosynthesis, campesterol => castasterone	(K09590 or K12640 or K25959)	Plant terpenoid biosynthesis	Absent	Absent	Absent	Absent	Absent	Absent	Absent	Absent	Absent	Absent	Absent	Absent
M00372+01	Abscisic acid biosynthesis, beta-carotene => abscisic acid	(K15746 or K15747)	Plant terpenoid biosynthesis	Absent	Absent	Absent	Absent	Absent	Absent	Absent	Absent	Absent	Absent	Absent	Absent
M00372+02	Abscisic acid biosynthesis, beta-carotene => abscisic acid	K09838	Plant terpenoid biosynthesis	Absent	Absent	Absent	Absent	Absent	Absent	Absent	Absent	Absent	Absent	Absent	Absent
M00372+03	Abscisic acid biosynthesis, beta-carotene => abscisic acid	K09840	Plant terpenoid biosynthesis	Absent	Absent	Absent	Absent	Absent	Absent	Absent	Absent	Absent	Absent	Absent	Absent
M00372+04	Abscisic acid biosynthesis, beta-carotene => abscisic acid	K09841	Plant terpenoid biosynthesis	Absent	Absent	Absent	Absent	Absent	Absent	Absent	Absent	Absent	Absent	Absent	Absent
M00372+05	Abscisic acid biosynthesis, beta-carotene => abscisic acid	K09842	Plant terpenoid biosynthesis	Absent	Absent	Absent	Absent	Absent	Absent	Absent	Absent	Absent	Absent	Absent	Absent
M00373+01	Ethylmalonyl pathway	K00626	Other carbohydrate metabolism	Absent	Absent	Absent	Absent	Absent	Absent	Absent	Present	Present	Absent	Absent	Absent
M00373+02	Ethylmalonyl pathway	K00023	Other carbohydrate metabolism	Absent	Absent	Absent	Absent	Absent	Absent	Absent	Absent	Absent	Absent	Absent	Absent
M00373+03	Ethylmalonyl pathway	K17865	Other carbohydrate metabolism	Absent	Absent	Absent	Absent	Absent	Absent	Absent	Absent	Absent	Absent	Absent	Absent
M00373+04	Ethylmalonyl pathway	K14446	Other carbohydrate metabolism	Absent	Absent	Absent	Absent	Absent	Absent	Absent	Absent	Absent	Absent	Absent	Absent
M00373+05	Ethylmalonyl pathway	K14447	Other carbohydrate metabolism	Absent	Absent	Absent	Absent	Absent	Absent	Absent	Absent	Absent	Absent	Absent	Absent
M00373+06	Ethylmalonyl pathway	K14448	Other carbohydrate metabolism	Absent	Absent	Absent	Absent	Absent	Absent	Absent	Absent	Absent	Absent	Absent	Absent
M00373+07	Ethylmalonyl pathway	K14449	Other carbohydrate metabolism	Absent	Absent	Absent	Absent	Absent	Absent	Absent	Absent	Absent	Absent	Absent	Absent
M00373+08	Ethylmalonyl pathway	K08691	Other carbohydrate metabolism	Absent	Absent	Absent	Absent	Absent	Absent	Absent	Absent	Absent	Absent	Absent	Absent
M00373+09	Ethylmalonyl pathway	K14451	Other carbohydrate metabolism	Absent	Absent	Absent	Absent	Absent	Absent	Absent	Absent	Absent	Absent	Absent	Absent
M00374+01	Dicarboxylate-hydroxybutyrate cycle	(K00169 and K00170 and K00171 and K00172)	Carbon fixation	Absent	Absent	Present	Absent	Absent	Absent	Absent	Absent	Present	Absent	Absent	Absent
M00374+02	Dicarboxylate-hydroxybutyrate cycle	K01007	Carbon fixation	Absent	Absent	Present	Absent	Absent	Absent	Absent	Absent	Absent	Absent	Absent	Absent
M00374+03	Dicarboxylate-hydroxybutyrate cycle	K01595	Carbon fixation	Absent	Absent	Present	Absent	Absent	Absent	Absent	Absent	Absent	Present	Absent	Absent
M00374+04	Dicarboxylate-hydroxybutyrate cycle	K00024	Carbon fixation	Absent	Absent	Absent	Absent	Absent	Absent	Present	Absent	Absent	Absent	Absent	Absent
M00374+05	Dicarboxylate-hydroxybutyrate cycle	(K01677 and K01678)	Carbon fixation	Absent	Present	Absent	Absent	Absent	Present	Absent	Present	Present	Absent	Absent	Absent
M00374+06	Dicarboxylate-hydroxybutyrate cycle	(K00239 and K00240)	Carbon fixation	Absent	Absent	Absent	Absent	Absent	Absent	Absent	Absent	Absent	Absent	Present	Absent
M00374+07	Dicarboxylate-hydroxybutyrate cycle	(K01902 and K01903)	Carbon fixation	Absent	Absent	Absent	Absent	Absent	Absent	Absent	Absent	Absent	Absent	Absent	Absent
M00374+08	Dicarboxylate-hydroxybutyrate cycle	(K15038 or K15017)	Carbon fixation	Absent	Absent	Absent	Absent	Absent	Absent	Absent	Absent	Absent	Absent	Absent	Absent
M00374+09	Dicarboxylate-hydroxybutyrate cycle	K14465	Carbon fixation	Absent	Absent	Absent	Absent	Absent	Absent	Absent	Absent	Absent	Absent	Absent	Absent
M00374+10	Dicarboxylate-hydroxybutyrate cycle	(K14467 or K18861)	Carbon fixation	Absent	Absent	Absent	Absent	Absent	Absent	Absent	Absent	Absent	Absent	Absent	Absent
M00374+11	Dicarboxylate-hydroxybutyrate cycle	K14534	Carbon fixation	Absent	Absent	Absent	Absent	Absent	Absent	Absent	Present	Absent	Absent	Absent	Absent
M00374+12	Dicarboxylate-hydroxybutyrate cycle	K15016	Carbon fixation	Absent	Absent	Absent	Absent	Absent	Absent	Absent	Absent	Absent	Absent	Absent	Absent
M00374+13	Dicarboxylate-hydroxybutyrate cycle	K00626	Carbon fixation	Absent	Absent	Absent	Absent	Absent	Absent	Absent	Present	Present	Absent	Absent	Absent
M00375+01	Hydroxypropionate-hydroxybutylate cycle	(K01964 and K15037 and K15036)	Carbon fixation	Absent	Absent	Absent	Absent	Absent	Absent	Absent	Absent	Absent	Absent	Absent	Absent
M00375+02	Hydroxypropionate-hydroxybutylate cycle	K15017	Carbon fixation	Absent	Absent	Absent	Absent	Absent	Absent	Absent	Absent	Absent	Absent	Absent	Absent
M00375+03	Hydroxypropionate-hydroxybutylate cycle	K15039	Carbon fixation	Absent	Absent	Absent	Absent	Absent	Absent	Absent	Absent	Absent	Absent	Absent	Absent
M00375+04	Hydroxypropionate-hydroxybutylate cycle	K15018	Carbon fixation	Absent	Absent	Absent	Absent	Absent	Absent	Absent	Absent	Absent	Absent	Absent	Absent
M00375+05	Hydroxypropionate-hydroxybutylate cycle	K15019	Carbon fixation	Absent	Absent	Absent	Absent	Absent	Absent	Absent	Absent	Absent	Absent	Absent	Absent
M00375+06	Hydroxypropionate-hydroxybutylate cycle	K15020	Carbon fixation	Absent	Absent	Absent	Absent	Absent	Absent	Absent	Absent	Absent	Absent	Absent	Absent
M00375+07	Hydroxypropionate-hydroxybutylate cycle	K05606	Carbon fixation	Absent	Absent	Absent	Absent	Absent	Absent	Absent	Absent	Absent	Absent	Present	Absent
M00375+08	Hydroxypropionate-hydroxybutylate cycle	(K01848 and K01849)	Carbon fixation	Absent	Absent	Absent	Absent	Absent	Absent	Absent	Absent	Absent	Absent	Absent	Absent
M00375+09	Hydroxypropionate-hydroxybutylate cycle	(K15038 or K15017)	Carbon fixation	Absent	Absent	Absent	Absent	Absent	Absent	Absent	Absent	Absent	Absent	Absent	Absent
M00375+10	Hydroxypropionate-hydroxybutylate cycle	K14465	Carbon fixation	Absent	Absent	Absent	Absent	Absent	Absent	Absent	Absent	Absent	Absent	Absent	Absent
M00375+11	Hydroxypropionate-hydroxybutylate cycle	(K14466 or K18861)	Carbon fixation	Absent	Absent	Absent	Absent	Absent	Absent	Absent	Absent	Absent	Absent	Absent	Absent
M00375+12	Hydroxypropionate-hydroxybutylate cycle	K14534	Carbon fixation	Absent	Absent	Absent	Absent	Absent	Absent	Absent	Present	Absent	Absent	Absent	Absent
M00375+13	Hydroxypropionate-hydroxybutylate cycle	K15016	Carbon fixation	Absent	Absent	Absent	Absent	Absent	Absent	Absent	Absent	Absent	Absent	Absent	Absent
M00375+14	Hydroxypropionate-hydroxybutylate cycle	K00626	Carbon fixation	Absent	Absent	Absent	Absent	Absent	Absent	Absent	Present	Present	Absent	Absent	Absent
M00376+01	3-Hydroxypropionate bi-cycle	(K02160 and K01961 and K01962 and K01963)	Carbon fixation	Absent	Absent	Present	Present	Present	Absent	Absent	Present	Present	Present	Absent	Absent
M00376+02	3-Hydroxypropionate bi-cycle	K14468	Carbon fixation	Absent	Absent	Absent	Absent	Absent	Absent	Absent	Absent	Absent	Absent	Absent	Absent
M00376+03	3-Hydroxypropionate bi-cycle	K14469	Carbon fixation	Absent	Absent	Absent	Absent	Absent	Absent	Absent	Absent	Absent	Absent	Absent	Absent
M00376+04	3-Hydroxypropionate bi-cycle	K15052	Carbon fixation	Absent	Absent	Absent	Absent	Absent	Absent	Absent	Absent	Absent	Absent	Absent	Absent
M00376+05	3-Hydroxypropionate bi-cycle	K05606	Carbon fixation	Absent	Absent	Absent	Absent	Absent	Absent	Absent	Absent	Absent	Absent	Present	Absent
M00376+06	3-Hydroxypropionate bi-cycle	(K01847 or K01848 and K01849)	Carbon fixation	Absent	Absent	Absent	Absent	Absent	Absent	Absent	Absent	Absent	Absent	Present	Absent
M00376+07	3-Hydroxypropionate bi-cycle	(K14471 and K14472)	Carbon fixation	Absent	Absent	Absent	Absent	Absent	Absent	Absent	Absent	Absent	Absent	Absent	Absent
M00376+08	3-Hydroxypropionate bi-cycle	(K00239 and K00240 and K00241)	Carbon fixation	Absent	Absent	Absent	Absent	Absent	Absent	Absent	Absent	Absent	Absent	Present	Absent
M00376+09	3-Hydroxypropionate bi-cycle	K01679	Carbon fixation	Absent	Absent	Present	Absent	Absent	Absent	Present	Absent	Absent	Present	Absent	Absent
M00377+01	Reductive acetyl-CoA pathway (Wood-Ljungdahl pathway)	K00198	Carbon fixation	Absent	Absent	Absent	Absent	Absent	Absent	Absent	Absent	Absent	Present	Absent	Absent
M00377+02	Reductive acetyl-CoA pathway (Wood-Ljungdahl pathway)	(K05299 or K22015 and K25123 and K25124)	Carbon fixation	Absent	Absent	Absent	Absent	Absent	Absent	Absent	Absent	Absent	Absent	Absent	Absent
M00377+03	Reductive acetyl-CoA pathway (Wood-Ljungdahl pathway)	K01938	Carbon fixation	Absent	Absent	Absent	Present	Absent	Absent	Absent	Present	Absent	Present	Absent	Absent
M00377+04	Reductive acetyl-CoA pathway (Wood-Ljungdahl pathway)	K01491	Carbon fixation	Present	Present	Present	Absent	Absent	Absent	Present	Absent	Present	Present	Absent	Absent
M00377+05	Reductive acetyl-CoA pathway (Wood-Ljungdahl pathway)	K00297	Carbon fixation	Absent	Absent	Absent	Absent	Absent	Present	Present	Absent	Absent	Present	Present	Absent
M00377+06	Reductive acetyl-CoA pathway (Wood-Ljungdahl pathway)	K15023	Carbon fixation	Absent	Absent	Absent	Absent	Absent	Absent	Absent	Present	Absent	Absent	Absent	Absent
M00377+07	Reductive acetyl-CoA pathway (Wood-Ljungdahl pathway)	K14138 and K00197 and K00194	Carbon fixation	Absent	Absent	Absent	Absent	Absent	Absent	Absent	Absent	Absent	Absent	Absent	Absent
M00378+01	F420 biosynthesis, archaea	K11780 and K11781	Methane metabolism	Absent	Absent	Absent	Absent	Absent	Absent	Absent	Absent	Absent	Absent	Absent	Absent
M00415+01	Fatty acid elongation in endoplasmic reticulum	(K10247 or K10205 or K10248 or K10249 or K10244 or K10203 or K10250 or K15397 or K10245 or K10246)	Fatty acid metabolism	Absent	Absent	Absent	Absent	Absent	Absent	Absent	Absent	Absent	Absent	Absent	Absent
M00415+02	Fatty acid elongation in endoplasmic reticulum	K10251	Fatty acid metabolism	Absent	Absent	Absent	Absent	Absent	Absent	Absent	Absent	Absent	Absent	Absent	Absent
M00415+03	Fatty acid elongation in endoplasmic reticulum	K10703	Fatty acid metabolism	Absent	Absent	Absent	Absent	Absent	Absent	Absent	Absent	Absent	Absent	Absent	Absent
M00415+04	Fatty acid elongation in endoplasmic reticulum	K10258	Fatty acid metabolism	Absent	Absent	Absent	Absent	Absent	Absent	Absent	Absent	Absent	Absent	Absent	Absent
M00416+01	Cytochrome aa3-600 menaquinol oxidase	K02827 and K02826 and K02828 and K02829	ATP synthesis	Absent	Absent	Absent	Absent	Absent	Absent	Absent	Absent	Absent	Absent	Absent	Absent
M00417+01	Cytochrome o ubiquinol oxidase	K02297 and K02298 and K02299 and K02300	ATP synthesis	Absent	Absent	Absent	Absent	Absent	Absent	Absent	Absent	Absent	Absent	Absent	Absent
M00418+01	Toluene degradation, anaerobic, toluene => benzoyl-CoA	K07540	Aromatics degradation	Absent	Absent	Absent	Absent	Absent	Absent	Absent	Absent	Absent	Absent	Absent	Absent
M00418+02	Toluene degradation, anaerobic, toluene => benzoyl-CoA	K07543 and K07544	Aromatics degradation	Absent	Absent	Absent	Absent	Absent	Absent	Absent	Absent	Absent	Absent	Absent	Absent
M00418+03	Toluene degradation, anaerobic, toluene => benzoyl-CoA	K07545	Aromatics degradation	Absent	Absent	Absent	Absent	Absent	Absent	Absent	Absent	Absent	Absent	Absent	Absent
M00418+04	Toluene degradation, anaerobic, toluene => benzoyl-CoA	K07546	Aromatics degradation	Absent	Absent	Absent	Absent	Absent	Absent	Absent	Absent	Absent	Absent	Absent	Absent
M00418+05	Toluene degradation, anaerobic, toluene => benzoyl-CoA	K07547 and K07548	Aromatics degradation	Absent	Absent	Absent	Absent	Absent	Absent	Absent	Absent	Absent	Absent	Absent	Absent
M00418+06	Toluene degradation, anaerobic, toluene => benzoyl-CoA	K07549 and K07550	Aromatics degradation	Absent	Absent	Absent	Absent	Absent	Absent	Absent	Absent	Absent	Absent	Absent	Absent
M00419+01	Cymene degradation, p-cymene => p-cumate	K10616 and K18293	Aromatics degradation	Absent	Absent	Absent	Absent	Absent	Absent	Absent	Absent	Absent	Absent	Absent	Absent
M00419+02	Cymene degradation, p-cymene => p-cumate	K10617	Aromatics degradation	Absent	Absent	Absent	Absent	Absent	Absent	Absent	Absent	Absent	Absent	Absent	Absent
M00419+03	Cymene degradation, p-cymene => p-cumate	K10618	Aromatics degradation	Absent	Absent	Absent	Absent	Absent	Absent	Absent	Absent	Absent	Absent	Absent	Absent
M00422+01	Acetyl-CoA pathway, CO2 => acetyl-CoA	K00192 and K00195	Methane metabolism	Absent	Absent	Absent	Absent	Absent	Absent	Absent	Absent	Absent	Absent	Absent	Absent
M00422+02	Acetyl-CoA pathway, CO2 => acetyl-CoA	K00193 and K00197 and K00194	Methane metabolism	Absent	Absent	Absent	Absent	Absent	Absent	Absent	Absent	Absent	Absent	Absent	Absent
M00432+01	Leucine biosynthesis, 2-oxoisovalerate => 2-oxoisocaproate	K01649	Branched-chain amino acid metabolism	Absent	Present	Absent	Absent	Absent	Present	Present	Present	Present	Present	Present	Absent
M00432+02	Leucine biosynthesis, 2-oxoisovalerate => 2-oxoisocaproate	(K01702 or K01703 and K01704)	Branched-chain amino acid metabolism	Absent	Present	Absent	Absent	Absent	Present	Present	Present	Present	Present	Present	Absent
M00432+03	Leucine biosynthesis, 2-oxoisovalerate => 2-oxoisocaproate	K00052	Branched-chain amino acid metabolism	Absent	Present	Absent	Absent	Absent	Present	Present	Present	Present	Present	Present	Absent
M00433+01	Lysine biosynthesis, 2-oxoglutarate => 2-oxoadipate	K01655	Lysine metabolism	Absent	Absent	Absent	Absent	Absent	Absent	Absent	Absent	Absent	Absent	Absent	Absent
M00433+02	Lysine biosynthesis, 2-oxoglutarate => 2-oxoadipate	(K17450 and K01705 or K16792 and K16793)	Lysine metabolism	Absent	Absent	Absent	Absent	Absent	Absent	Absent	Absent	Absent	Absent	Absent	Absent
M00433+03	Lysine biosynthesis, 2-oxoglutarate => 2-oxoadipate	K05824	Lysine metabolism	Absent	Absent	Absent	Absent	Absent	Absent	Absent	Absent	Absent	Absent	Absent	Absent
M00525+01	Lysine biosynthesis, acetyl-DAP pathway, aspartate => lysine	K00928	Lysine metabolism	Present	Absent	Present	Present	Absent	Absent	Absent	Absent	Present	Present	Absent	Absent
M00525+02	Lysine biosynthesis, acetyl-DAP pathway, aspartate => lysine	K00133	Lysine metabolism	Present	Present	Present	Present	Present	Present	Present	Present	Present	Present	Present	Absent
[truncated: 1,181 more rows]

## Sheet: dbCAN2Hit
CAZyme.ID	metabat2_RB1.3.Hit.numbers	metabat2_RB1.3.Hits	metabat2_RB3.3.Hit.numbers	metabat2_RB3.3.Hits	metabat2_RS5.3.Hit.numbers	metabat2_RS5.3.Hits	metabat2_coassembly.1.Hit.numbers	metabat2_coassembly.1.Hits	metabat2_coassembly.10.Hit.numbers	metabat2_coassembly.10.Hits	metabat2_coassembly.14.Hit.numbers	metabat2_coassembly.14.Hits	metabat2_coassembly.16.Hit.numbers	metabat2_coassembly.16.Hits	metabat2_coassembly.28.Hit.numbers	metabat2_coassembly.28.Hits	metabat2_coassembly.36.Hit.numbers	metabat2_coassembly.36.Hits	metabat2_coassembly.50.Hit.numbers	metabat2_coassembly.50.Hits	metabat2_coassembly.53.Hit.numbers	metabat2_coassembly.53.Hits	metabat2_coassembly.7.Hit.numbers	metabat2_coassembly.7.Hits
[truncated: 40 more rows]

[truncated: 1 more sheets: MEROPSHit]
